# Supplementary material for: Comparative Proteomic Analysis of Pleurotus ostreatus Reveals Great Metabolic Differences in the Cap and Stipe Development and the Potential Role of Ca2+ in the Primordium Differentiation
Source: Int J Mol Sci. 2019 Dec 14;20(24):6317. doi: 10.3390/ijms20246317 (PMC6940972; doi:10.3390/ijms20246317)
Supplement: Supplementary file 1 [file ijms-20-06317-s001.zip]

Archive with 7 entries (6 files):
- Supplementary Materials-to proofreading/
- Supplementary Materials-to proofreading/Table S1.docx
- Supplementary Materials-to proofreading/Table S2.docx
- Supplementary Materials-to proofreading/Table S3.xlsx
- Supplementary Materials-to proofreading/Table S4.xlsx
- Supplementary Materials-to proofreading/Table S5.xlsx
- Supplementary Materials-to proofreading/Table S6.xlsx
