# Supplementary material for: Comparative Proteomic Analysis of Pleurotus ostreatus Reveals Great Metabolic Differences in the Cap and Stipe Development and the Potential Role of Ca2+ in the Primordium Differentiation
Source: Int J Mol Sci. 2019 Dec 14;20(24):6317. doi: 10.3390/ijms20246317 (PMC6940972; doi:10.3390/ijms20246317)
Supplement: Supplementary file 1 [file ijms-20-06317-s001.zip › Supplementary Materials-to proofreading/Table S3.xlsx]

## Sheet: Proteins
Accession	Coverage	# Peptides	# PSMs	# Unique Peptides	# Protein Groups	# AAs	MW [kDa]	calc. pI	stipe-1	stipe-2	stipe-3	cap-1	cap-2	cap-3	stipe/cap	p value
646312899	17.8571	3	7	3	1	140	14.599	7.77	89	160.2	197.8	62.2	38.5	52.2	2.92348	0.0397851
646308406	13.8493	7	13	7	1	491	52.188	4.96	189.2	144.7	108.9	59	47.5	50.7	2.81679	0.0154124
646303766	22.5131	4	11	4	1	191	20.394	7.52	128.1	133.4	180.5	57.8	43.5	56.7	2.79747	0.00539966
646310175	24.1176	4	7	4	1	170	18.779	9.13	130.5	155.3	144.7	53.7	59.8	56	2.53982	0.000299638
646310010	16.9082	5	12	4	1	414	43.147	5.27	179.4	138.4	112.2	48.6	64.4	57	2.52941	0.0124876
646310418	5.80645	1	28	1	1	155	16.976	4.81	121.6	149.7	156.8	69.5	41.7	60.9	2.48751	0.00323019
646303034	38.8889	11	44	6	1	306	33.642	6.74	127.2	132.8	164.2	61	56.6	58.2	2.41297	0.0020279
646308645	3.87324	1	1	1	1	284	31.563	6.35	187.4	121.7	113.3	61.7	61.2	54.7	2.37838	0.0256463
646310061	7.69231	2	8	2	1	247	26.573	6.38	135.8	130.3	148.4	80.8	49.3	55.4	2.2345	0.00229054
646305428	20.6186	6	14	6	1	485	52.878	6.04	150.9	135.5	123.5	74.9	53.1	62.1	2.15623	0.00194854
646304176	19.3727	9	22	9	1	542	60.262	8.87	144.9	121.1	140.2	64.9	67.5	61.3	2.09706	0.000699578
270056445	22.2727	3	15	3	1	220	22.811	7.5	111.5	143.5	149.3	59.4	63.6	72.7	2.06592	0.00495538
646303123	22.9839	6	42	5	1	248	27.61	7.72	133.7	125	142.4	67.1	62.4	69.5	2.01558	0.000244154
646307944	45.6522	11	33	11	1	230	25.707	8.16	131.8	135.2	131.6	66.7	71.1	63.5	1.98013	1.22814e-05
646310551	2.46679	1	3	1	1	527	60.699	8.78	149.3	141	107.8	68.6	62.8	70.5	1.97177	0.00710853
646309207	24.3478	11	36	11	1	460	49.541	7.03	127.3	132.9	131.8	80.2	69.1	58.7	1.88462	0.000678498
646310174	10.2564	1	1	1	1	156	17.377	6.18	122.5	128.1	141.4	78.1	61	69	1.88371	0.00120224
646304631	30.6452	6	22	6	1	186	20.467	5.27	123	131.9	135.7	71	71.1	67.4	1.86444	0.000107487
646307695	4.74576	2	2	2	1	590	63.547	5.39	149.6	148.4	90.3	62.5	78.3	70.9	1.8342	0.0428381
646303656	3.82353	1	2	1	1	340	39.468	7.65	113.7	137.2	136.3	80.9	59.8	72.2	1.81869	0.00409856
646307207	7.63766	4	7	4	1	563	62.439	5.12	105.2	146.4	134.5	70.8	71.6	71.6	1.80421	0.0094127
646301666	14.1304	2	10	2	1	92	10.013	4.88	144.3	113.9	127.5	85.7	58.6	70	1.79981	0.008365
646311852	14.9254	6	9	6	1	469	51.552	5.24	124.9	152	108.7	69	73.9	71.5	1.79851	0.0109064
646311930	7.54717	1	2	1	1	159	17.396	8.63	138.9	133.1	113.2	85.6	65	64.1	1.79413	0.00560886
646301320	11.7647	2	10	1	1	153	17.072	7.42	121.2	155.2	108.3	65.7	83.1	66.4	1.78764	0.0200908
646310627	10.7843	1	19	1	1	102	11.029	3.93	137.3	138.9	106.8	71.9	60.6	84.5	1.76498	0.0115101
646301803	18.5484	6	21	6	1	372	40.368	6.07	114.8	116.6	151.6	71.7	72.7	72.6	1.76498	0.00989614
646307675	0.717213	1	1	1	1	976	107.683	6.3	122.6	117.2	141.5	87.9	61.4	69.4	1.74348	0.00730501
646303050	8.67925	2	3	1	1	265	28.97	5.5	133.7	136.7	110	83.6	58.4	77.5	1.73303	0.00914765
646307147	12.3711	2	12	2	1	194	22.044	5.92	117.8	130.8	131.2	74.9	78.3	67	1.7248	0.000652583
646303781	11.4224	4	4	4	1	464	50.266	8.34	120.6	133.3	125.8	81.2	71.4	67.6	1.72434	0.00063059
646304261	48.8281	14	60	14	1	256	28.214	5.19	116.4	125.6	136.9	78.4	69.4	73.2	1.71448	0.00124712
646303673	24.0157	6	18	6	1	254	28.265	7.11	126.9	128.1	123.1	74.7	71.3	75.9	1.70392	1.40447e-05
646309388	9.32642	2	4	2	1	193	21.417	6.52	153.8	116.4	107.8	82.3	70.1	69.7	1.70194	0.0241862
646304353	21.9626	4	11	4	1	214	23.912	5.47	144.7	117.9	115.3	83.1	66	73.1	1.70072	0.00813403
646311431	23.1544	7	16	7	1	298	33.997	7.27	122.3	130.3	124.8	74	72.7	75.9	1.69542	3.46135e-05
646311428	3.61446	2	2	2	1	581	65.524	6.2	137.6	126.4	112.8	76.8	74.4	72	1.68817	0.00217944
646312054	1.73913	2	5	1	1	1150	126.914	6.76	123.8	155.2	97.8	77.2	73.4	72.7	1.68742	0.0372026
646302353	8.28877	3	4	3	1	374	41.73	5.71	103.8	135.2	137	65.7	81.1	77.3	1.67782	0.0124891
646307945	14.7727	2	3	2	1	176	19.873	6.19	136.6	135.8	103.3	78.4	75.6	70.3	1.67499	0.0108508
646309084	5.88235	1	6	1	1	136	15.038	4.82	139.9	119	116.1	78.3	67.7	79	1.66667	0.00389507
646302301	16.7598	3	3	3	1	179	19.416	9.88	112.3	146.4	115.6	83.9	63.8	77.9	1.65913	0.0161029
646306384	10.2804	1	2	1	1	107	11.445	4.03	118.3	108.9	146.5	93.2	58	75	1.65208	0.0318105
646306916	7.71084	3	3	3	1	415	45.839	6.77	120.4	138.3	114.2	72.9	84	70.1	1.64273	0.00438425
646312374	30.2521	3	4	3	1	119	12.928	4.67	136.5	113.4	122.6	91.1	61.9	74.5	1.63736	0.0110196
646304134	6.17496	3	3	3	1	583	63.791	8.18	140.6	129.3	102.2	82	79.2	66.6	1.63345	0.017567
646305018	1.77706	1	1	1	1	619	66.207	6.52	130.8	133.5	107	75.5	86.7	66.5	1.62352	0.00974703
646301520	29.2079	5	7	5	1	202	21.565	7.77	106.4	148.8	115.8	70.5	76.5	82.1	1.61938	0.0235798
646306861	54.1226	21	86	21	1	473	51.409	6.65	123.7	121.1	124.8	89.4	67.3	73.7	1.60417	0.00222672
646312227	11.755	7	12	7	1	604	66.813	7.59	135.9	126.4	107	80.5	76.3	73.9	1.60078	0.00609544
646303212	26.1981	6	12	6	1	313	33.498	6.54	124	114.1	130.6	84.5	70.6	76.2	1.59403	0.00186616
646310055	47.2	5	52	5	1	125	13.357	5.01	142.9	104.7	120.8	89.6	67.5	74.5	1.59067	0.0238287
646304596	11.7241	3	3	3	1	290	32.874	6.46	119	131.1	118.2	77.6	75.2	78.9	1.58956	0.000454797
646313051	4.83384	2	4	2	1	331	38.595	7.36	118.9	137.3	111.8	81.1	68.2	82.7	1.58621	0.00694964
646304732	60.6426	10	169	10	1	249	27.496	5.55	120.2	105.8	141.7	91.6	65.8	74.8	1.58355	0.0247608
646304130	41.3223	7	19	7	1	242	25.036	7.24	118.8	104	144.7	95.2	66.3	70.9	1.58133	0.0390288
646302371	51.6807	10	154	10	1	238	27.007	8.05	109.2	114.7	143.7	81.6	75.7	75.2	1.58108	0.0144642
646311494	19.0698	3	4	3	1	215	21.119	6.67	117.8	128.9	120.8	77.9	75.6	79	1.58065	0.000202407
646306276	50.6173	8	39	8	1	162	18.344	6.11	121.6	117.3	128.4	87.3	67	78.5	1.57775	0.00260437
646311894	21.4286	6	9	6	1	336	37.175	9.41	127.9	116.1	121.7	71.9	74.5	87.9	1.56082	0.00189069
646303432	24.4019	10	21	10	1	418	46.604	5.4	96.3	120.3	148.8	84.7	71.6	78.3	1.55754	0.0494106
646307562	2.71186	1	5	1	1	295	33.341	8.81	131	114.7	119.5	73.9	79.9	80.9	1.55603	0.00120703
646305085	8.7766	3	9	3	1	376	38.999	8.7	121.4	136	107.5	69.4	92.6	72.9	1.55343	0.0167008
646304461	23.301	4	7	4	1	206	22.597	5.35	132.4	107.2	125.2	89.1	68.7	77.4	1.55102	0.0106068
646302859	33.8954	21	89	20	1	593	63.506	6.04	125.1	113.1	125.3	85.5	77.1	73.9	1.537	0.00134499
646309778	18.7879	6	31	2	1	330	36.894	6.09	116.1	114.9	132.5	87.7	80.1	68.7	1.537	0.00590313
646309131	2.0362	1	1	1	1	442	48.939	6.96	119.4	130.1	113.8	79.6	75	81.9	1.53615	0.0012407
646310925	25.4958	8	20	8	1	353	39.858	6.11	125.6	132.7	104.8	75.7	85.3	75.8	1.53336	0.0093043
646310867	8.97638	5	5	5	1	635	69.627	7.01	103.1	118.6	141.3	79.6	80.8	76.5	1.53229	0.0197009
646308401	31.6471	26	106	26	1	850	91.942	5.82	133	121.2	108.7	85.9	73.1	78.1	1.53058	0.00617332
646310758	29.6512	6	21	6	1	172	19.202	6.02	127.9	106.4	127.8	84.6	73	80.3	1.52207	0.00637016
646306754	28.9617	7	10	7	1	183	20.161	9.77	131	124.9	106.2	83.5	78.2	76.2	1.52207	0.00597854
646309840	36.5517	7	41	7	1	290	31.649	6.74	128.8	110.1	122.8	88.3	72.8	77.1	1.51847	0.00461195
646310265	38.806	5	21	5	1	134	14.241	5.92	137.5	108.2	115.8	91.7	70.5	76.3	1.51572	0.019282
646303186	17.7215	5	9	5	1	237	26.587	5.88	135.9	108.1	117.4	89.2	75.7	73.7	1.51467	0.0126054
646311773	38.0192	12	50	12	1	313	33.824	9.26	126.9	125.2	109.1	69.6	80.8	88.5	1.51193	0.00666994
646308097	30.0199	16	96	15	1	503	54.11	5.71	123.9	115.6	121.6	85	73.7	80.3	1.51088	0.000581689
646301013	17.4129	3	8	3	1	201	20.969	6.16	119.2	130	111.6	80.4	79.3	79.6	1.50773	0.00163062
646302579	33.8028	9	27	9	1	284	32.021	8.65	133.3	130.6	96.4	83.6	83.6	72.5	1.50313	0.0319191
646301940	6.48649	1	1	1	1	185	20.508	7.42	85.1	89.2	66.2	129	122.2	108.3	0.668985	0.0132002
646302351	9.18197	4	10	4	1	599	66.289	7.74	66.2	83.3	90.9	105.1	131.9	122.6	0.668521	0.0207619
646304842	36.8132	10	27	10	1	364	40.128	9.36	79.6	81.5	79.1	113.7	127	119.2	0.667408	0.000528462
646303250	29.8729	16	64	16	1	472	49.81	8.56	82.3	84.8	72.9	104.5	136.1	119.4	0.666667	0.01518
646306836	4.70085	1	2	1	1	234	26.324	8.31	75.7	90.3	73.9	132.5	109.8	117.9	0.666019	0.00892909
646306219	8.64198	3	4	3	1	405	43.125	4.55	87.1	84.7	68	104.9	143.3	112	0.665741	0.0387116
646302170	1.77665	1	1	1	1	788	88.764	6.04	69.6	75.1	94.8	109.1	126.5	124.9	0.664355	0.0129822
646304460	10.1025	5	5	5	1	683	76.15	8.48	77	81.6	80.9	116.9	123.4	120.3	0.664171	6.8566e-05
646312250	36.5854	3	8	3	1	82	9.222	9.73	77	81.9	80.4	121.5	125.5	113.6	0.663616	0.000434907
646305680	50.4854	5	34	1	1	103	11.373	11.36	75.6	83.4	80.1	107.8	129.6	123.5	0.66251	0.00411617
646301575	30.4878	17	59	17	1	738	83.081	6.38	71.8	86.5	80.1	101.5	122.5	137.6	0.659292	0.0220733
158251744	1.52381	1	1	1	1	525	57.498	6.99	78.4	85.3	74.4	117.5	124.9	119.5	0.657917	0.00044047
646312072	5.96421	3	4	3	1	503	56.416	8.27	76.4	82.6	79	100.6	127.9	133.6	0.657277	0.0161278
646307469	6.94444	2	2	2	1	288	30.703	5.38	76.9	86.2	74.8	113.1	137	112	0.657001	0.00956121
646305918	13.3962	5	10	5	1	530	57.415	7.33	66.4	88.2	83.2	113.9	133.2	115.1	0.656543	0.0102854
646310337	5.60345	1	1	1	1	232	25.939	9.1	78.9	76.4	82.5	113.5	134.2	114.6	0.656362	0.00395848
646304257	2.32975	1	1	1	1	558	61.185	9.17	76	85.1	76.6	112.6	125.2	124.5	0.656086	0.00117785
646301540	10.3286	1	1	1	1	213	24.275	5.73	73.7	77.2	86.7	115.2	118.6	128.6	0.655629	0.0017422
646311664	2.67062	1	5	1	1	337	37.039	8.82	79.9	80.5	77	117.5	126.8	118.4	0.654535	0.00018754
646307004	1.92308	1	1	1	1	624	70.863	7.15	100.1	64.6	72.6	101.2	131.9	129.6	0.65426	0.0457549
646301587	3.125	1	2	1	1	288	29.362	4.98	80.6	81.1	75.6	118.4	127.3	117.1	0.654079	0.000332466
646309547	7.84114	7	8	6	1	982	111.207	6.73	77.1	86.3	73.8	116.5	114.7	131.8	0.653444	0.00312564
646304562	5.80833	6	17	1	1	1033	112.947	6.62	74.6	71	91.3	104.3	145.3	113.5	0.652437	0.0389692
646303679	9.82143	2	2	2	1	224	25.6	8.68	86.8	71.4	78.4	135.9	123.3	104.1	0.651252	0.0146635
646301187	9.55166	4	9	4	1	513	58.532	8.24	81.5	82.9	72.2	116.5	129.7	117.2	0.651073	0.0014858
646304707	3.0438	4	4	4	1	1347	152.997	7.14	76.3	85	75.3	100.5	123.1	139.8	0.651073	0.0231073
646308316	53.5912	9	48	8	1	181	20.507	7.34	70.9	83.6	82.1	116.8	110.9	135.7	0.651073	0.00759142
646308271	27.4272	13	46	13	1	412	46.95	5.01	75.6	81.8	79.2	110.7	122	130.7	0.651073	0.00222532
646306921	2.10526	1	2	1	1	475	53.912	8.27	85.1	79.7	71.7	121.8	119.1	122.5	0.650798	0.000464922
646306971	37.3134	6	13	6	1	201	21.688	7.33	78.4	81	77	112.6	127.8	123.3	0.649986	0.000805224
646309206	9.03328	5	8	5	1	631	69.411	6.46	76.8	80.1	79.4	110.3	127.6	125.7	0.64989	0.00159246
646304391	12.253	2	7	2	1	253	25.677	4.22	79.8	81.4	75.1	117.4	133.7	112.6	0.649711	0.00310226
646303394	3.53982	1	2	1	1	452	50.951	7.49	74	75.5	86.7	111.5	127	125.3	0.649258	0.00256316
646308092	3.06122	1	1	1	1	294	32.757	9.54	81	77.3	77.9	114.4	129.1	120.3	0.649258	0.000653292
646301677	12.1127	5	8	5	1	355	38.563	9.58	72.3	90.5	73.1	119.4	117.7	127	0.647899	0.00291611
646304667	11.6323	7	12	7	1	533	58.779	8.59	74	76.6	85.3	129.1	134.4	100.6	0.647899	0.0179689
646308033	32.732	11	54	11	1	388	42.756	5.95	73.2	77.2	85.4	124.5	121	118.8	0.647269	0.000412696
646305095	12.5	2	4	2	1	224	24.322	5.83	82.1	74.3	79.3	127.9	112.5	123.8	0.647172	0.0011322
646305722	40.4459	11	85	11	1	314	33.716	9.16	75.7	81.5	78	113.1	122.2	129.4	0.644914	0.000996234
646309095	19.0476	4	24	4	1	189	21.32	8.32	78.8	83.9	72.5	120.2	124.3	120.3	0.644737	0.000265416
646310684	7.58123	2	3	1	1	277	30.716	9.31	63.2	89.6	82.3	110.2	122.6	131.9	0.644639	0.0127573
646309769	1.44928	1	1	1	1	897	96.914	6.8	63.5	85.4	86.1	128.3	116.2	120.5	0.643836	0.00620837
646309810	19.7023	18	48	18	1	1142	122.726	6.11	81.7	79	74.1	115.5	123.6	126.2	0.642759	0.000373351
646310913	18.75	5	17	5	1	400	44.08	4.98	83.8	82	68.9	106	131.3	128	0.642486	0.00917826
646311583	17.341	5	11	5	1	346	36.881	8.57	77.6	79.3	77.8	134.6	119.9	110.8	0.642486	0.00332185
646310380	6.11511	2	3	2	1	278	31.293	6.83	75	83.3	76.4	138.5	97.2	129.7	0.64231	0.0273119
646303815	5.44554	5	7	5	1	808	89.559	5.97	67.6	83.4	83.6	115.1	123	127.3	0.642036	0.00241508
646312838	2.53731	2	2	2	1	670	73.394	5.66	73	82.7	78.9	111.1	145	109.3	0.642036	0.0217974
646303428	40.8602	7	10	7	1	186	21.262	7.43	74.5	84.1	75.9	113.2	124.3	128	0.641587	0.00123614
646303879	8.85122	6	20	5	1	531	56.319	7.42	62	83.3	89.1	111.5	126.1	127.9	0.641313	0.0109282
646311722	2.27082	2	2	2	1	1189	130.766	6.18	79.8	73.9	80.3	107.7	122.7	135.5	0.639519	0.00607833
646305032	7.01031	3	4	3	1	485	51.715	5.83	80.3	77.9	75.6	105.9	134.6	125.7	0.638449	0.00680088
646308364	9.59119	4	7	4	1	636	71.129	5.12	75.1	78.8	79.8	117.4	125.9	123	0.638002	0.000104465
646304789	12.844	5	8	5	1	327	35.841	7.2	73.3	80.8	79.5	128	128.4	109.9	0.637729	0.00247173
646312081	16	5	15	5	1	300	33.377	6.34	72.3	77.3	83.9	115.4	128.9	122.2	0.637108	0.000997211
646311420	2.33766	1	1	1	1	385	41.981	8.75	69.9	77	86.6	111.6	129.6	125.3	0.637108	0.00366018
646307765	11.8357	5	8	4	1	414	44.994	8.48	84	76.6	72.7	125.7	126.4	114.7	0.636041	0.000903667
646303288	12.3552	2	2	2	1	259	28.714	7.85	89.4	78.9	64.9	119.7	129.1	118.1	0.635596	0.00482198
646311605	10.7576	5	6	5	1	660	72.532	9.48	80.6	79.9	72.6	108.9	133.2	124.7	0.635496	0.00415179
646306380	7.6087	1	3	1	1	184	19.643	9.36	80.3	83.2	69.6	111.3	131.4	124.2	0.635323	0.00343274
646309636	8.79121	1	6	1	1	91	9.132	10.39	81	73.9	78.1	123.3	120.1	123.6	0.634877	4.48075e-05
646309017	15.0538	2	7	2	1	186	21.065	5.54	74.8	81.6	76.6	106.7	131.3	129	0.634877	0.00528807
646302033	9.51157	3	7	3	1	389	42.942	5.01	73.8	85	74.1	99.2	140.2	127.6	0.634605	0.0242891
646305472	38.3065	11	48	11	1	248	27.8	8.1	67.1	78.4	87.4	119.4	119.3	128.4	0.634432	0.00247629
646306268	16.6395	11	20	11	1	613	69.393	8.37	75.1	79.9	77.8	123.8	119.3	124.1	0.633987	2.76556e-05
646312471	8.3151	4	6	4	1	457	50.754	6.15	81.8	78.5	72.5	127	115.2	125	0.633987	0.0005968
646306773	5.67376	1	2	1	1	282	31.838	4.79	72	75.7	85.1	115	130.2	122	0.633987	0.00158635
646306316	14.3627	9	17	9	1	557	60.941	9.22	69.3	82.8	80.5	122.3	121.6	123.5	0.633097	0.000435157
646305806	15.3488	3	6	2	1	215	24.623	8.44	80	78	74.3	113.4	123.3	131	0.631765	0.00108949
646303746	2.68879	4	4	4	1	1748	188.191	5.82	74.5	76.2	81.5	119.6	111.2	136.9	0.631493	0.00453305
646302341	4.14847	2	4	2	1	458	51.479	7.85	82.6	66	83.6	126.9	125.6	115.3	0.631321	0.00263771
646311830	36.2069	10	49	10	1	290	32.216	7.01	77.8	81.1	73.2	121.5	123	123.3	0.631049	4.34806e-05
646308186	6.09375	2	5	2	1	640	70.687	8.56	86.2	83.5	62.3	116.7	119	132.2	0.630606	0.00722514
646303303	22.6415	3	6	3	1	159	17.685	5.34	75.1	80.3	76.6	115.6	130.4	122	0.630435	0.000572697
646307323	3.42466	1	3	1	1	292	31.323	9.85	77.9	77	77	122.1	122.2	123.9	0.629821	2.61353e-07
646303386	52.8889	7	22	7	1	225	24.456	5.33	73.6	77.9	80.1	109.6	127.8	131	0.628664	0.00276491
646312910	17.2535	9	28	9	1	568	63.121	5.86	79.9	72.7	78.9	119.6	117.3	131.6	0.628223	0.000780684
646306481	19.8113	7	17	4	1	318	35.605	6.19	63.4	82.9	85.2	102.6	140.6	125.3	0.628223	0.0247653
646302754	1.18168	1	1	1	1	677	73.442	6.62	78.2	81.7	71.5	118.4	112	138.1	0.627951	0.00555197
646308376	8.44327	3	4	3	1	379	42.585	5.87	69.6	76.8	84.8	123.7	122.2	122.9	0.626898	0.00048315
646308345	41.9118	27	119	27	1	680	77.689	6.35	71.9	84.1	75.1	93.8	143.5	131.6	0.626457	0.0407957
646310524	9.93377	6	7	6	1	604	66.133	6.8	77.2	80.5	73.1	96.9	128	144.3	0.625135	0.0305174
646304457	3.88128	1	1	1	1	438	48.514	9.58	59.6	82.1	88.9	110.8	124.2	134.3	0.624425	0.0143763
646304178	2.87879	2	2	2	1	660	71.67	8.76	77.8	83	69.8	105.2	119.1	145.1	0.624256	0.0197877
646305350	36.0996	7	13	7	1	241	25.649	9.04	75.9	80.8	73.9	98.4	140.2	130.9	0.624087	0.0226144
646306941	19.4661	14	36	13	1	899	95.99	6.19	74.2	81.5	74.7	121	129.8	118.8	0.623377	0.000348564
646301436	5.71429	1	1	1	1	210	22.283	7.34	75.8	68.5	86.1	113	111.2	145.4	0.623377	0.0191972
646308349	22.2826	9	18	9	1	368	40.664	8.29	74.6	78.1	77.6	122.2	134.4	113	0.623106	0.00179884
646302391	13.5747	5	12	5	1	442	48.199	7.27	85.5	80.7	64	127	126.9	115.9	0.622499	0.00340713
18857701	6.47059	2	3	1	1	340	36.68	6.06	82.5	74.8	72.8	113.5	145.8	110.5	0.622228	0.0163091
646302527	27.782	28	73	28	1	1303	139.708	4.73	73.3	81.1	75.7	117.5	117.5	134.9	0.62206	0.00172031
646308157	6.639	4	7	3	1	482	53.343	6.99	69.1	96.2	64.7	111.7	134.7	123.6	0.621622	0.0171229
646304441	36.9822	10	35	10	1	338	36.551	5.01	69.9	82	78.1	108.5	125.2	136.4	0.621454	0.00619749
646312152	10.2113	3	6	3	1	284	32.226	9.36	71.2	73.5	85	115	126.5	128.9	0.62014	0.00149355
646308354	2.98851	1	2	1	1	435	47.538	7.03	78.6	78	73	106.6	145.6	118.3	0.619703	0.015896
646308090	23.038	7	29	7	1	395	43.461	7.72	69.6	79.6	80.3	130.2	132.6	107.7	0.619433	0.0055683
646303081	15.4455	7	17	4	1	505	56.827	8.24	72.5	80.7	76.3	132.2	113.5	124.8	0.619433	0.00137251
646313062	10.5611	3	4	3	1	303	33.803	6.44	74.8	82.2	72.5	94.5	139.5	136.5	0.619433	0.0337966
646302390	3.63636	1	2	1	1	330	36.672	9.41	73.7	77.9	77.7	118.3	133.2	119.4	0.618226	0.000694204
646307156	23.5632	5	6	5	1	174	20.146	4.98	77.3	74.4	77.4	119.7	135.5	115.6	0.617853	0.00154164
646309410	21.371	4	23	4	1	248	27.839	10.37	73.9	79.6	75.6	117	123	130.9	0.617687	0.000412738
646309857	17.0385	7	22	7	1	493	54.365	7.91	74.2	78.9	75.9	114.3	129.1	127.6	0.617251	0.000642422
690563178	23.1834	5	23	4	1	289	30.28	5.21	72.1	84.4	72.5	109	129.7	132.4	0.617084	0.00491252
119224834	14.2857	11	16	5	1	938	105.135	8.4	79.8	81.3	67.7	100.7	137.5	133	0.616379	0.0184711
646307805	3.85289	2	3	2	1	571	65.972	9.07	78.6	81.2	68.9	131.9	124.8	114.6	0.615944	0.00161593
646309053	23.7705	4	52	3	1	244	26.329	6.16	63.6	62.7	102.3	111.2	144.1	116.1	0.615509	0.0455449
646310115	10.3797	3	7	3	1	395	43.228	5.21	71.3	83.1	74.2	132.3	127.4	111.7	0.615509	0.00265228
646306212	19.1419	6	10	6	1	303	32.241	9.74	80.6	79.8	67.6	110.8	127.9	133.3	0.612903	0.0038474
646301235	5.85683	2	2	2	1	461	48.164	5.17	74.9	76	76.7	99.7	138.5	134.2	0.611171	0.0171452
646305542	37.5879	33	166	33	1	995	111.614	6.51	69	79.6	79	103.6	149.9	118.9	0.611171	0.0263855
646306356	22.0859	4	19	4	1	163	16.875	9.1	72.2	77.5	77.6	139.7	117.8	115.1	0.610038	0.00374061
646303213	28.9286	6	11	6	1	280	29.913	6.7	71.7	77.6	77.7	103.8	135.9	133.3	0.608579	0.00971764
646304551	24.6801	9	23	9	1	547	60.575	5.19	72.8	75.7	78.4	111.2	137.6	124.3	0.608148	0.00333093
646312003	11.1386	5	5	5	1	404	44.165	8.37	75.5	72.5	78.9	133.8	130	109.3	0.608148	0.00339973
646301200	2.77778	1	1	1	1	396	43.319	6.73	68.5	81.2	77.2	103.2	147.2	122.7	0.608148	0.0213431
646309568	3.8835	1	1	1	1	309	33.752	4.73	61.6	71.8	93.4	124.6	129.7	118.9	0.607717	0.00782023
646310224	12.9518	5	10	5	1	332	36.831	5.14	68.9	83.4	74.5	120.1	130.7	122.5	0.607554	0.000772604
646309327	1.92719	1	1	1	1	467	48.352	4.78	71.3	80	75.3	158.8	105.6	109	0.606856	0.0480281
646305459	3.66226	4	4	4	1	983	107.481	4.88	69.5	77.2	79.9	103.5	147.3	122.6	0.606856	0.0199805
646311637	7.79817	1	1	1	1	218	21.816	6.65	83.3	76.3	66.8	156	103.5	114.2	0.605834	0.042501
646307835	4.52261	1	4	1	1	199	21.769	4.98	61.7	86.8	77.8	117.1	139.8	116.8	0.605566	0.0097029
646306701	13.3603	4	9	4	1	247	27.183	9.32	69.4	78.7	78.1	115.2	138.1	120.5	0.605136	0.00285641
646303472	21.5722	10	35	10	1	547	59.559	8.37	75.1	89.3	61.8	95.3	142	136.6	0.604975	0.0424234
646308718	22.7564	4	8	4	1	312	34.18	8.66	74.8	77.4	73.7	112.3	125.5	136.3	0.603849	0.00215598
646305860	18.7932	30	74	30	1	1591	176.541	6.15	68.9	80	76.8	98.9	121.2	154.3	0.602831	0.0392721
646301190	8.73016	1	2	1	1	126	13.295	7.24	62.9	96.3	66.4	110.6	120.7	143.1	0.602564	0.0256291
646303293	3.52941	1	1	1	1	340	37.738	9.55	79.2	78.5	67.9	121.7	124.2	128.6	0.602403	0.000286744
646301900	16.5975	3	8	3	1	241	26.962	9.01	71.4	77.4	76.4	125.2	124.3	125.3	0.600854	1.20826e-05
646301722	9.3254	3	4	3	1	504	54.85	6.74	73.9	87.2	63.8	119.9	113	142.2	0.599573	0.0107878
646311423	2.09618	1	1	1	1	811	85.943	7.88	70.6	70.5	83.4	117.3	134.1	124	0.598029	0.00149788
646302912	45.1613	5	8	5	1	124	14.107	7.43	68	78.1	78.3	106.8	127	141.8	0.597444	0.00923308
646304813	14.7287	2	10	2	1	129	14.118	6.64	70.7	77.4	75.9	124.6	150.2	101.2	0.595745	0.0239179
646305272	3.97351	1	1	1	1	302	32.72	9.44	69.1	75	79.9	114.4	137.4	124.2	0.595745	0.00233217
646306937	12.5146	11	32	10	1	855	92.434	7.09	69.4	78.1	76.1	117.1	133.7	125.6	0.594049	0.000738788
646308030	29.4915	7	11	7	1	295	32.099	8.72	68	84.5	71.1	130.3	124.1	122	0.594049	0.000834491
646307939	37.6045	12	24	12	1	359	38.868	7.4	73.2	80	70.3	126.6	133.3	116.6	0.593625	0.000828525
646307861	13.5678	3	29	2	1	199	23.147	8.09	80.1	77.6	65.4	98.5	147.3	131.1	0.591934	0.0271246
646303044	20.603	3	15	3	1	199	21.982	10.68	67.3	77.1	78.6	131.9	121.9	123.1	0.591669	0.000414379
646310507	1.78571	1	1	1	1	560	60.732	8.18	69.3	76.8	76.7	119.4	125.4	132.4	0.590668	0.000334417
646310212	27.1341	10	32	10	1	328	35.732	8.91	73.4	74.6	74.6	128.1	128.1	121.3	0.589669	2.33823e-05
646306369	9.55882	2	3	2	1	272	30.766	4.69	70.1	77	75.3	112	118.6	147	0.588983	0.00909986
646307637	19.9561	7	19	7	1	456	51.45	7.78	73.9	71.5	76.9	120	130.3	127.4	0.588562	0.000113529
646310511	13.2479	8	23	8	1	702	74.629	5.68	70.8	75.1	75.9	109.2	143.9	125.1	0.586462	0.00681579
646310617	1.49254	1	1	1	1	536	58.8	8.98	83	78.2	60.6	111.3	150	116.9	0.586462	0.0197638
646303969	21.5686	2	4	2	1	204	20.8	10.33	78.7	68.5	74.4	144.3	125.2	108.8	0.585778	0.00808537
646302548	39.2157	7	11	7	1	153	16.587	9.99	69.4	76.1	76.1	108.9	143.6	126	0.585469	0.00700297
646306264	5.98592	2	3	2	1	284	30.942	5.85	71.6	81.4	68.5	98.1	143.3	137	0.585359	0.0234228
646302644	26.7544	4	22	4	1	228	24.736	9.61	71.9	78.8	70.5	106.3	129.6	142.8	0.584104	0.00875053
646305194	5.59441	3	6	3	1	429	47.505	7.34	56.2	82.3	82.5	121	146.6	111.3	0.583267	0.0183415
646307973	12.7976	8	13	8	1	672	75.043	7.3	75.4	73.4	72.2	124	129.9	125.1	0.583113	1.33121e-05
646312278	0.835946	1	1	1	1	957	105.127	7.69	69.3	79.3	71.9	116.7	139.1	123.7	0.581028	0.00187472
646300927	4.01786	3	13	1	1	672	72.592	5	76.8	60.5	82.8	159.4	118.6	101.9	0.579363	0.0438643
646305437	3.80952	1	1	1	1	210	23.666	8.65	64.2	75.2	80.7	109.6	137.9	132.4	0.579363	0.00582743
646305651	24.1026	11	26	8	1	585	63.512	6.57	69.7	73.9	76.4	119.2	134.1	126.7	0.578947	0.00035095
646307789	6.47482	2	4	2	1	417	47.706	9.22	70	75.9	74	105.6	135.1	139.3	0.578684	0.00766849
646309247	15.1246	6	27	6	1	562	58.291	4.72	74.4	69.4	76	118.4	115	146.8	0.578117	0.00650094
646302853	17.561	4	20	4	1	205	23.16	9.01	73	77.2	69.1	115.7	123.9	141.1	0.576044	0.0023627
646301576	3.93258	1	1	1	1	356	40.601	7.85	72.8	74.9	71.1	110	131.4	139.8	0.573977	0.00375277
646303614	39.6341	5	12	5	1	164	18.084	6.65	63.7	79.1	75.2	117.6	161.1	103.3	0.570681	0.0384176
646305560	6.93374	3	5	3	1	649	71.887	5.55	63.4	72.2	82.4	103.1	135.1	143.8	0.570681	0.015627
646309322	35.6902	46	154	46	1	1485	163.194	5.74	65.5	75.6	76.7	115.2	126.2	140.8	0.569859	0.00263828
646311935	27.3859	6	21	6	1	241	25.94	6.7	70.8	74.7	72.1	130.1	130.7	121.6	0.569038	6.38074e-05
646304115	6.13497	1	1	1	1	326	35.71	5.8	83.6	67.5	66.5	117.4	133.4	131.6	0.569038	0.00185238
646308306	1.10887	1	1	1	1	992	108.845	6.81	71.8	80.1	65.6	108.7	139.1	134.6	0.568776	0.00606881
646307287	34.6535	8	19	8	1	303	32.521	6.87	73.7	69.3	74.5	121.8	136.5	124.3	0.568479	0.000335754
646310518	2.77228	1	2	1	1	505	54.899	6.79	71.2	73.6	72.6	107.2	147.3	128.1	0.568217	0.00899054
646309262	63.3484	12	26	12	1	221	23.873	8.25	65.8	75	76.4	110.6	141	131.2	0.567398	0.00445928
646309523	4.91803	2	9	2	1	427	43.614	5.22	66.2	85.9	65	128.4	119.4	135.1	0.566989	0.00248061
646310073	9.02935	4	12	4	1	443	49.143	7.2	72.5	74.1	70.3	111.3	139.5	132.2	0.566319	0.00289486
646306852	21.3333	4	17	4	1	225	24.891	6.86	61.8	75.9	79.2	113.9	136.2	133.1	0.566023	0.00322053
646310480	1.52866	1	1	1	1	785	87.721	7.2	71.4	76.2	69.2	103.7	157.3	122.2	0.565762	0.0249263
646312592	2.02899	1	1	1	1	345	37.17	7.88	61.6	70.3	84.8	131.5	131.5	120.2	0.565501	0.00200704
646307307	6.96798	3	3	3	1	531	58.161	8.51	66.8	73.7	76.2	110.7	152	120.6	0.565354	0.0121449
646302317	35.7377	11	39	11	1	305	33.192	9.88	66.4	73.4	76.8	117.2	132.2	133.9	0.565093	0.00081885
646301122	10.5263	6	24	6	1	551	59.995	7.75	68.4	73	74.7	106.4	166.1	111.5	0.56276	0.0434582
646301777	22.4719	4	9	3	1	178	20.216	5.4	65.5	71.7	78.9	125.3	123.8	134.9	0.56276	0.000423779
646311975	9.23695	6	14	6	1	747	80.586	5.27	68.4	80.1	67.5	141.5	133.1	109.4	0.5625	0.00581599
646312850	33.3018	36	142	36	1	1057	115.834	6.4	63.6	77.9	74.3	97.3	149.8	137.1	0.561687	0.0266451
646301012	8.55615	1	1	1	1	187	19.046	4.75	72.5	75.9	67.1	124.1	133.2	127.1	0.560614	0.000109436
646310391	4.16667	2	3	2	1	480	53.533	5.22	65.4	84.3	65.3	130.6	136.1	118.3	0.558442	0.00232263
646302885	27.4286	8	18	8	1	350	38.753	6.8	68.9	70.8	75.1	124.3	129.5	131.5	0.557488	3.59174e-05
646302249	29.0179	7	23	7	1	224	24.582	8.78	64.9	73.9	75.8	102.1	141.6	141.6	0.556969	0.0138378
646310026	64.6154	7	21	7	1	130	15.192	9.79	67.6	69.4	77.4	129.7	132.8	123.1	0.556017	0.000162602
646301165	12.9534	6	9	6	1	579	63.763	8.47	65.2	74.5	74.6	126.1	131.9	127.6	0.555757	8.92107e-05
646307265	6.68317	5	9	5	1	808	89.106	6.04	68.2	73.1	72.7	112.9	133.9	139.2	0.554404	0.00218428
646302739	6.57143	2	2	2	1	350	37.218	5.92	62.6	73.5	77.7	104.8	149.9	131.4	0.553743	0.0142657
646305003	5.14184	3	4	3	1	564	62.798	6.49	71.6	74.4	67.5	133.5	136	117	0.552393	0.000785069
646303433	12.6195	7	36	7	1	523	55.774	5.86	68.1	66.8	78.5	106.6	125.2	154.8	0.551992	0.0164338
646306247	10.1576	4	22	4	1	571	59.884	6.96	70.5	69	73.8	127.1	136.8	122.9	0.551448	0.000185557
646309259	4.15225	1	1	1	1	289	31.03	9.92	81.2	69.4	62.5	109.4	131.3	146.2	0.550788	0.00847725
646307953	22.3476	9	39	9	1	443	47.4	6.8	66.6	77.9	68.6	123.4	130.4	133.1	0.550788	0.000214511
646303274	21.1765	9	17	9	1	510	57.292	7.05	71.1	76.5	63.2	109.6	147.5	132.1	0.541624	0.0069878
646305135	12.1359	3	10	3	1	206	22.65	7.52	65.6	74.1	71	113.9	136.4	139	0.541228	0.00204322
646302526	36.5318	26	148	26	1	865	97.871	6.33	65.8	72.8	72	107.9	134.4	147.1	0.540832	0.00713469
646310020	28.125	19	70	19	1	704	77.98	9.06	69.3	77.1	64.1	118.5	139.4	131.6	0.540436	0.00114105
646306454	15.6303	8	18	8	1	595	64.883	7.15	71.7	69	69.7	109.8	141.6	138.3	0.539902	0.0041251
646305424	4.86322	1	1	1	1	329	37.502	7.06	58.6	84.4	67.2	118.7	135.9	135.3	0.539113	0.00317115
646306499	11.4603	5	20	5	1	541	60.452	5.45	69.6	73.1	67.3	118.4	154.7	116.9	0.538462	0.0085807
646308607	1.76367	1	3	1	1	567	60.703	7.94	60.8	96.6	52.3	122.1	154.8	113.4	0.537279	0.0313714
646312369	21.3242	22	65	22	1	1027	106.61	7.5	65.1	68.1	76.4	131.7	132.6	126.1	0.536885	0.000106983
646312448	9.11681	3	4	3	1	351	37.795	7.72	63.9	73.1	72.6	114.5	150.5	125.4	0.536885	0.00552601
646310864	3.1506	4	6	4	1	1587	176.295	6.42	67.1	75.9	66.1	112.4	147	131.4	0.535056	0.0044485
646306709	22.5201	6	15	6	1	373	39.85	8.15	70.9	75.2	62.9	121.7	144	125.2	0.534664	0.00148067
646303252	23.7705	7	11	7	1	366	41.103	6.95	76.2	75.2	57.5	109.7	142	139.4	0.534134	0.00719518
646305501	26.1333	6	39	6	1	375	40.134	5.38	66.5	76.6	65.3	93.6	150.9	147	0.532312	0.0316276
646303336	2.43902	1	1	1	1	492	52.87	7.2	62.7	69.2	76.4	125.8	123.1	142.9	0.531649	0.00114156
646306793	25.3378	14	44	13	1	592	66.366	6.24	66.7	74.3	66.7	116.3	131.2	144.8	0.529442	0.002029
646308368	32.8844	21	51	21	1	891	99.115	5.45	68	70.7	68.5	130.1	134.9	127.9	0.527361	9.96368e-06
646301522	15.1491	15	20	15	1	1274	139.175	6.42	65.4	76.4	65.2	129.8	126.8	136.4	0.526718	0.000184775
646301766	14.876	3	9	3	1	242	26.537	6.13	65.3	71.3	70.4	111.5	124.1	157.5	0.526584	0.0110006
646306412	12.7848	8	23	8	1	790	86.164	5.27	68.3	70.9	67.5	119.9	142	131.4	0.525553	0.000651962
646310601	27.0677	20	74	20	1	931	103.658	6.49	61.8	78.6	66.1	98.2	144	151.2	0.524911	0.0229259
646309160	18.9815	3	9	3	1	216	22.258	9.79	61.4	78.3	66.8	110.1	155.4	128	0.524778	0.011458
646306310	31.383	9	29	9	1	376	41.955	8.25	65.2	76.1	65.2	116.6	136.4	140.6	0.524644	0.00163642
646305491	6.69856	2	3	2	1	209	23.149	9.48	65.1	67	74.3	103.8	126.7	163	0.524524	0.023341
646301016	12.2222	5	10	4	1	450	48.504	6.61	75.6	77.9	52.5	115.1	132.9	146	0.522843	0.00657458
646311188	0.895857	1	6	1	1	893	96.36	6.9	62.3	66	77.4	134.7	110.2	149.5	0.521552	0.00697101
646302247	3.20755	1	1	1	1	530	59.029	9.14	63.8	63.3	78.1	117.8	158.6	118.5	0.519625	0.0115802
646312296	33.1915	6	14	6	1	235	26.289	6.57	67	69.2	68.6	110.6	144.6	139.9	0.51835	0.00399798
646301668	10.3774	1	3	1	1	106	12.085	8.19	67.2	69.9	67.7	125.4	140.8	128.9	0.51835	0.000179412
646303080	46.5549	42	280	37	1	1074	119.375	6.86	69.3	69.8	65.6	121.2	140.3	133.9	0.517704	0.000385086
646306449	5.33708	1	2	1	1	356	38.349	6.15	67.4	82.2	54.8	139.1	141.9	114.6	0.516684	0.00558879
646308455	5.92255	5	6	5	1	878	94.853	6.96	71.9	78.4	53.9	101.8	140	154	0.515917	0.0207315
646308323	11.7021	1	6	1	1	188	19.836	5.06	70.2	61.1	72.4	113.9	149.5	132.9	0.514005	0.00408644
646302009	1.00167	1	1	1	1	599	67.639	7.18	76.4	54.4	72.9	144.1	144.9	107.4	0.513875	0.0104425
646304209	33.8346	8	33	7	1	266	27.513	8.57	64.2	74.5	64.1	95.2	153.9	148.1	0.510574	0.0269752
646303010	51.2727	43	167	42	1	825	92.773	6.49	62.8	71.9	67.3	95.1	161.7	141.1	0.507665	0.0302757
646301937	36.991	28	163	28	1	884	96.521	8.7	65.5	69.4	67.1	128.4	138	131.5	0.507665	2.80237e-05
646301776	30.9179	6	20	6	1	207	23.546	8.12	61.1	75.9	64.7	115.6	142.9	139.8	0.506402	0.00251512
646305774	5.66929	4	4	4	1	635	68.5	7.64	64.4	75.1	62	107.9	143.2	147.4	0.505646	0.00753794
315190039	23.0563	5	32	3	1	373	38.96	5.59	56.9	61.5	82.9	131.4	143.6	123.7	0.504891	0.00264652
646307240	19.6748	11	24	10	1	615	68.613	6.16	67.9	69.1	64.1	102.1	174.9	121.9	0.504136	0.0389068
646308247	8.67347	3	4	3	1	392	44.961	9	64.9	70.7	64.8	114.3	141.3	143.9	0.501627	0.00235298
646311817	4.83092	2	7	2	1	207	22.669	5.14	70.1	62.1	68.2	120.8	141.4	137.4	0.501502	0.000599764
646310857	13.1195	9	34	9	1	686	74.225	6.05	67.3	68.8	63.9	129.9	152.5	117.6	0.5	0.00295942
646308728	15.7895	3	3	3	1	247	26.589	7.5	64.8	71.6	62.7	126.8	153.3	120.9	0.496509	0.00285409
646309951	7.87402	2	4	2	1	254	26.465	7.46	57.6	71.3	70.1	174.5	126.2	100.3	0.496259	0.0385591
646307337	42.069	13	461	13	1	435	47.717	6.54	63.4	67.1	68.5	122.2	135.8	143.1	0.496136	0.000436054
646301062	11.1111	6	9	5	1	585	62.911	6.7	64.2	69.8	64.5	128.3	145.5	127.7	0.494396	0.00037873
646301943	26.6187	3	3	3	1	139	14.92	9.96	56.8	75	65.8	114.4	158	130	0.491054	0.00776772
646305164	8.69565	1	7	1	1	138	14.566	4.72	60	62.2	74.7	135	134.3	133.9	0.488343	0.000115526
646305176	26.6417	11	32	2	1	533	57.886	6.77	54.1	72.2	68.2	125.9	116.5	163.1	0.479655	0.00994075
646309854	23.1834	20	51	20	1	867	94.547	5.83	63.4	74.7	56	109.2	140	156.7	0.478197	0.009127
646303649	11.2462	3	12	3	1	329	35.854	5.25	63.3	62.4	68.3	123.6	141	141.4	0.477833	0.000327075
646305690	10.7143	5	29	5	1	588	63.366	5.59	58.9	69	65.8	107	140.6	158.5	0.476976	0.0100204
646308565	11.7241	6	35	6	1	580	62.641	5.77	58.7	65.7	69	118.7	166.8	121.2	0.475535	0.0111214
646303873	21.3675	5	13	5	1	234	25.729	9.91	62	67.9	63.4	111	152	143.7	0.475289	0.00490497
646304796	21.9858	8	20	8	1	564	61.888	8.05	60.4	65	67	134.1	149.6	123.9	0.472031	0.000747297
646308161	21.4444	16	65	16	1	900	97.454	6.24	63.1	69.6	59.7	121.9	143.6	142.1	0.472031	0.000693909
646312724	22.963	16	64	16	1	810	89.527	5.2	62.7	60.7	68.5	122.4	138.4	147.3	0.470228	0.000708196
646310797	29.6296	11	90	9	1	540	58.655	5.25	63.1	64.8	63.5	121.8	133.3	153.4	0.468543	0.00144005
646307286	12.8205	11	53	4	1	780	86.681	6.29	66.6	67.3	57.2	140.8	135.8	132.2	0.467466	5.99404e-05
646309620	22.3629	15	50	14	1	711	77.014	6.48	65.4	63.6	60.5	129.5	145.8	135.3	0.46152	0.000121383
646301029	6.3745	1	1	1	1	251	28.452	9.5	74.4	55.2	59.1	136.6	112.8	161.8	0.458901	0.00837826
646306516	2.27273	1	1	1	1	484	53.641	6.43	69.5	57.2	62	126	144	141.2	0.458901	0.000365568
646307143	2.82051	1	1	1	1	390	41.669	5.8	61.5	71.4	55.8	175.4	133.9	102.1	0.458678	0.0267792
646311593	23.3438	5	17	5	1	317	34.746	5.5	57.2	61.4	68.7	128.3	144.2	140.1	0.453951	0.00020958
646303259	12.9909	4	17	4	1	331	35.699	6.79	62.2	65.1	58.3	141.2	147.9	125.4	0.447768	0.000392198
646305156	13.0435	1	9	1	1	161	16.67	11.03	59.8	62.1	62.7	92.7	184.3	138.4	0.444391	0.0437738
646306824	3.33333	1	3	1	1	270	29.454	7.37	59.6	63.8	61	143.6	138.1	133.9	0.443696	1.49106e-05
646312761	7.9661	4	9	4	1	590	66.561	8.35	58.9	63.9	60.4	119	154.3	143.6	0.439434	0.00179648
646309969	50.4854	5	31	1	1	103	11.359	11.36	54.8	67.3	60.7	128.8	164.4	124	0.438159	0.00412988
646307291	10.9961	9	40	2	1	773	85.525	6.34	58.8	75.2	47.9	141.9	148.4	127.8	0.435063	0.00140443
646312792	25.0633	8	77	8	1	395	43.647	8.24	51.7	55.6	74.5	123.8	153.4	141	0.43472	0.00207996
646304486	4.41176	1	1	1	1	340	38.618	7.47	68.8	59	51.8	100.1	178.4	141.9	0.427212	0.0256507
646304354	1.2987	1	1	1	1	539	59.114	4.84	52.6	54.7	68.1	115	162.4	147.2	0.413095	0.00494285
646301035	6.87732	3	3	3	1	538	58.466	6.47	57.2	56.2	61.4	167.6	143.7	113.9	0.411101	0.00590359
646305634	23.6395	10	30	7	1	588	63.612	6.35	58.1	65.2	49.4	139.1	147	141.1	0.40426	7.93813e-05
646307062	5.94059	1	7	1	1	202	21.176	5.4	54	60.9	56.5	151.9	149.3	127.4	0.399907	0.00043535
646302264	24.2525	7	14	6	1	301	32.516	6.96	55.2	57.2	58.8	159.3	138	131.4	0.399347	0.000536885
646302661	8.85246	2	7	2	1	305	31.4	4.81	53.9	58.8	58.4	149.5	170.1	109.2	0.399021	0.00874555
646303635	3.68852	1	4	1	1	488	54.848	7.47	58.1	60.1	52.3	194.7	110.3	124.5	0.396973	0.0300529
646308326	1.80879	1	1	1	1	387	43.827	5.15	60.7	58.6	50.8	143.9	138.7	147.2	0.395765	2.43266e-05
646310859	26.9634	8	29	8	1	382	40.543	8.13	52.4	58.5	56.5	187.4	116.8	128.5	0.386873	0.015676
646306864	30.4167	8	40	7	1	240	25.386	9.66	49.7	56.9	60.7	135.9	159.2	137.6	0.386642	0.000411447
646306990	22.0859	4	8	4	1	326	34.4	5.44	54.8	59.2	52.3	125.7	150.1	157.9	0.383445	0.00084453
646309884	4.35967	1	1	1	1	367	38.414	4.92	78	39.4	48.9	107.2	169.1	157.4	0.383445	0.0160632
646310992	3.08483	1	2	1	1	389	43.629	4.96	58.3	57.6	49.8	187.4	141.8	105.1	0.381534	0.0201763
646304087	9.46372	2	4	2	1	317	32.971	6.96	51.5	50.3	62	122.4	160.2	153.5	0.375602	0.00175583
646308635	10.943	8	15	8	1	859	95.94	6.46	49.1	55.8	56.9	120.5	166.8	150.9	0.369238	0.00261582
646310929	33.6117	14	57	11	1	479	53.308	7.97	48	56.2	55.9	149.5	109.1	181.3	0.363946	0.0114405
646311469	11.6667	6	12	6	1	480	52.176	4.97	52.7	55.4	47.9	142.6	167.1	134.3	0.351351	0.000680541
646301915	11.5702	2	2	2	1	242	25.431	8.56	49.4	53.4	52.3	197.4	111.5	136	0.348618	0.0194873
646310928	40.2367	4	39	2	1	169	18.831	5.86	49.4	54.1	47.3	150.9	109.8	188.5	0.335708	0.0120648
646311450	5.34759	2	19	2	1	374	37.917	7.39	41.6	50.9	56.8	91.2	183.2	176.3	0.331262	0.0283403
646303180	2.33463	1	3	1	1	514	58.236	8.35	52.3	50	45.6	97.1	180	175	0.32714	0.0196381
646307824	13.8965	3	52	1	1	367	38.354	5.92	38	37.2	67.4	136.9	173.2	147.2	0.31183	0.00202679
646303209	54.4304	12	414	12	1	237	26.24	5.1	40.9	49.3	48	161.2	153.3	147.2	0.299329	2.36464e-05
646305265	18.3417	5	11	5	1	398	42.932	5.76	45	46.6	46.3	135.2	154.9	172.1	0.298356	0.000534636
646307640	14.7541	5	21	4	1	549	58.681	8.62	49.4	44.5	43.4	153.2	177.7	131.7	0.296801	0.00127321
646304424	12.549	3	10	3	1	255	27.778	7.97	40.3	48.7	41.3	161.9	197.3	110.5	0.277411	0.0111167
646308687	3.83632	1	1	1	1	391	41.375	5.19	34.1	37.2	55.5	122.8	174.1	176.2	0.268019	0.00349335
646305022	52.3077	3	27	3	1	65	6.266	10.52	34.7	44.8	37	105.1	203.1	175.3	0.240951	0.0140032
646309220	1.3363	1	1	1	1	449	43.579	9.36	30	44.8	33.8	196.3	145.5	149.6	0.221001	0.00164375
646302350	42.3343	66	645	65	1	2022	218.422	6.21	108.5	99.6	116	107.3	81	87.6	1.1747	0.156115
646303990	32.4917	120	383	119	1	3921	430.574	6.34	92.2	103.3	94.1	105.3	104.6	100.5	0.93299	0.137392
646305786	48.4519	44	306	44	1	1195	130.858	6.61	98.6	100.9	101.3	95.6	102.4	101.3	1.00501	0.836388
646305576	37.6513	68	195	68	1	2231	246.992	5.94	97.3	107.5	107.4	101	91.9	94.9	1.08478	0.132501
646310052	51.7815	43	636	30	1	842	93.289	6.57	104.3	100.2	110.3	100.8	91.6	93	1.10301	0.0750447
646304680	66.7304	29	527	7	1	523	57.249	6.48	115	98.1	127.9	104.6	76.7	77.6	1.31711	0.0952183
646309658	54.7253	42	173	35	1	910	100.229	5.8	99.8	101.2	109.5	93.3	96.8	99.5	1.07217	0.11885
646307114	46.6368	31	241	30	1	669	72.416	5.85	113.1	105.3	94.2	97.9	97.4	92.1	1.08768	0.220399
646302724	59.7325	39	478	37	1	673	73.138	5.24	108.7	105.5	98.6	97.8	94.2	95.2	1.08914	0.0544239
646307453	47.2292	39	243	38	1	794	90.144	6.05	72.1	86.7	86.6	90.7	147.1	116.8	0.692047	0.0989954
54312028	57.7438	27	406	3	1	523	57.059	7.3	111.1	98.9	120.5	107.5	79.9	82.1	1.22635	0.133963
646306583	42.8686	50	179	50	1	1248	133.927	7.4	109.7	100.9	98.1	101.8	94.4	95	1.0601	0.239444
646301093	53.0233	20	316	20	1	430	46.639	6.2	121.1	97.9	112.7	102.1	80.4	85.7	1.23676	0.0878366
646304835	28.6085	55	126	54	1	1926	213.318	5.57	101.9	99	91.7	100.9	106.7	99.8	0.951854	0.254725
646305324	45.7002	33	210	33	1	814	89.445	5.11	104.9	98.5	103	100.5	97.9	95.3	1.04324	0.155088
646307033	33.8501	32	110	32	1	1161	127.816	5.47	94.1	97.3	91	112.3	108.3	97	0.889169	0.0759526
646312046	38.6266	30	259	30	1	699	79.269	4.94	85.8	95.4	102.3	104.7	87.8	123.9	0.896018	0.393282
646306865	53.4247	27	171	26	1	584	62.655	7.3	91.4	100.1	104.2	95.9	104.1	104.4	0.971419	0.56982
646303519	45.3735	34	145	33	1	897	94.981	7.03	91.2	98.4	104.9	102.2	103.1	100.1	0.964309	0.420913
646306518	47.8846	21	241	21	1	520	58.749	6.73	93.6	102.1	92.9	102.8	107.5	101.1	0.926782	0.0971419
646302191	55.8712	24	256	1	1	528	59.673	7.17	100	91.1	118	91.4	109.5	90	1.06256	0.580488
646306124	36.5408	31	222	30	1	821	91.577	5.33	74.7	90.8	82.5	95.3	136.5	120.3	0.704345	0.0541136
646312031	37.4491	26	292	26	1	737	81.763	6.54	104.5	98.4	110.9	112.6	83.1	90.5	1.09644	0.390733
646306806	50.8865	25	141	15	1	564	63.463	6.16	97.4	107.4	110.5	88.3	96.6	99.8	1.10748	0.122986
646312730	24.3307	44	114	44	1	2129	233.642	6.98	93.7	102.3	93.3	100	108.5	102.1	0.931423	0.142218
646307304	62.2103	30	156	30	1	561	60.086	5.62	104.8	99.1	104.1	97.6	98.7	95.7	1.05479	0.055784
646305301	31.7121	15	208	15	1	514	56.955	5.22	113.1	97.5	109.3	97	95.3	87.9	1.14168	0.0726312
646312186	43.9065	26	168	26	1	599	62.626	5.82	110.3	103.5	91.3	102.4	97.4	95.2	1.03424	0.601886
646309641	47.8921	30	137	30	1	593	65.642	5.11	93.6	98.4	96.4	96.2	104.9	110.4	0.925843	0.15227
646308536	73.2283	21	548	20	1	254	28.696	4.86	97.4	100.2	100.1	98.4	98.4	105.4	0.985109	0.581869
646306774	51.7857	18	176	18	1	336	37.224	6.61	102	95.8	103.3	93.2	104.2	101.6	1.00702	0.871053
646307849	28.8784	45	132	44	1	1489	169.27	5.15	99.8	107.8	95.2	102.2	99.8	95.2	1.01884	0.680783
646308296	45.9302	21	214	21	1	516	56.478	4.87	105.7	101.8	95.9	100.1	99.1	97.3	1.02327	0.481093
646307929	28.8823	26	120	26	1	1011	112.079	5.26	100.2	106.2	107.7	96	88.8	101.1	1.09864	0.090932
646306304	47.963	23	111	23	1	540	60.385	7.36	104	94	102.9	92.2	100.4	106.6	1.00568	0.919027
646310952	41.3352	25	126	25	1	704	78.183	7.11	100	100.5	104.7	96.5	98.8	99.5	1.03528	0.117781
646313058	32.2719	38	106	22	1	1162	125.771	5.55	94.1	100.5	99.4	98.4	103.5	104.1	0.960784	0.209609
646305028	56.3342	19	159	19	1	371	41.122	11.08	97.6	92.7	98.2	109.2	100.6	101.7	0.926164	0.0755992
646306542	37.6274	36	88	36	1	1079	123.702	6.38	99.1	105.5	103.9	99.1	90.7	101.9	1.05759	0.222012
646308954	28.6531	36	126	36	1	1225	134.022	5.64	95.3	103.5	107	98.2	93.9	102	1.03978	0.403914
646301168	39.7218	20	84	20	1	647	71.948	5.87	101.9	106	100.4	96.5	93.7	101.5	1.05691	0.122163
646308312	44.9664	15	130	11	1	447	49.29	5.17	93.3	89.7	95.9	114.7	97.4	109	0.868577	0.0596778
646309902	32.4171	34	96	33	1	1055	119.309	5.94	90.2	98.8	91.6	101	104.5	113.8	0.878797	0.0503229
646312040	54.0984	20	107	18	1	427	48.371	5.52	100.9	94.5	98.8	101.7	103.2	100.9	0.962067	0.125411
646310117	33.3709	22	67	22	1	887	96.885	5.02	90.4	101.5	109.6	91.6	93.7	113.3	1.00971	0.918486
646309815	44.7894	20	186	20	1	451	50.238	5.5	102.3	97.4	110.4	100.7	91.6	97.6	1.06968	0.220123
646309098	42.9448	18	204	2	1	489	53.34	6.57	92.2	97.4	109.2	99.4	109.4	92.3	0.992361	0.918796
646309580	47.216	18	110	18	1	449	48.911	6.55	101.3	95.6	84.4	108.6	104.6	105.5	0.882648	0.0712229
646310126	39.3502	22	105	22	1	554	60.023	6.48	107.4	98.1	110.3	98	93.7	92.5	1.11119	0.0596278
646304690	33.1104	20	203	20	1	598	65.764	5.19	92.3	103.2	98.9	92.6	110.3	102.6	0.963666	0.572361
646306784	56.3694	14	147	14	1	314	34.978	6.23	103.8	94.1	107.3	106	96	92.8	1.03528	0.56959
646303597	33.5357	20	85	18	1	659	71.129	6.96	109.3	118.5	106.4	76.2	106.8	82.8	1.25734	0.0845129
646310271	69.4215	14	89	14	1	242	26.861	5.16	108.5	98.4	99.1	97.6	98.9	97.6	1.04046	0.293749
646310716	32.0815	25	88	25	1	932	101.915	6.33	99.1	99.3	96.1	105.6	99.5	100.5	0.963678	0.160947
646310172	34.8457	19	155	19	1	551	60.234	4.79	97.5	104	90.3	104.4	99.7	104.1	0.946788	0.266621
646312552	22.3862	33	58	33	1	1626	184.05	8.47	91.6	103.4	101.8	102.2	97	103.9	0.979215	0.646267
646305562	49.7487	17	90	16	1	398	44.27	8.02	104.1	97.6	94.3	101.1	104.6	98.3	0.973684	0.477568
646309611	43.739	24	148	23	1	567	59.847	6.49	91.4	97.8	106.7	97.5	100.2	106.4	0.973035	0.624325
646301291	57.8635	17	241	15	1	337	37.118	5.95	105.7	101	105.1	90.6	94.8	102.7	1.08226	0.108929
646310089	34.9892	29	78	29	1	926	100.64	5.4	97	101.5	99.1	101.5	98.7	102.2	0.984127	0.395663
646301370	60.3491	24	105	22	1	401	44.537	9.06	100.5	95	94.5	102.2	107.2	100.6	0.935484	0.0734721
646304189	62.753	15	194	1	1	247	26.863	6.11	99.7	109.3	101.2	84.7	100.8	104.3	1.07039	0.369555
646312231	31.6583	24	67	24	1	796	87.721	5.73	128.3	102.2	111	99.4	78.1	81	1.32108	0.0528393
646312008	29.4201	19	125	19	1	707	76.041	7.42	106.2	103.7	99.4	95.5	99.3	95.9	1.06398	0.0558711
270056461	66.2393	15	202	1	1	234	25.784	6.62	120.5	96.9	85.4	90	106.9	100.3	1.01884	0.878316
646311598	50.7143	20	121	20	1	420	47.416	6.33	95.3	100.2	101.9	101.8	102.3	98.6	0.982491	0.484006
646312770	36.4465	16	98	16	1	439	49.128	5.52	99.5	95.8	108	102.5	97.8	96.4	1.02224	0.616298
646312534	41.0165	28	64	28	1	846	94.008	6.15	105.7	106.3	93.7	93.1	106	95.3	1.03838	0.546163
646312435	22.4291	21	70	21	1	1235	132.079	8.02	102.3	101.1	96.3	97.9	107.9	94.4	0.998334	0.97186
646305233	56.1538	16	196	16	1	260	28.559	10.21	91.5	92.2	104.2	109.4	99.3	103.4	0.922461	0.186015
646303819	23.012	18	195	5	1	830	91.6	6.62	96.8	94.2	100.1	115.7	86.7	106.4	0.942681	0.535671
646304905	36.6841	27	78	27	1	766	88.204	6.98	97.8	101.5	102.6	99.1	93.4	105.7	1.01241	0.764095
646312504	28.4091	24	141	24	1	880	96.373	6.34	105.8	100.1	94.2	99.5	101.5	98.9	1.00067	0.985465
646309771	45.2975	20	83	20	1	521	55.497	6.11	111.2	96.5	110.1	105.4	89.2	87.6	1.12615	0.183787
646312197	21.2293	37	64	36	1	1936	214.895	5.62	101.8	103.4	91.5	103.2	101	99.1	0.978239	0.603917
646301447	26.9795	32	86	32	1	1023	115.391	8.7	90.4	99.5	98.7	103.7	102.1	105.6	0.926782	0.0691322
646304185	28.6368	28	78	28	1	1093	123.167	7.72	84.1	95	105.8	98	101.5	115.6	0.904157	0.289749
646312844	77.5194	21	99	21	1	258	28.615	8.91	99.5	101.6	89.1	103.6	108.5	97.7	0.936733	0.258814
646307551	37.561	16	120	16	1	410	42.621	7.81	101.1	113.2	104.3	86.6	100.7	94.2	1.13179	0.0858187
646304681	63.0435	9	213	3	1	138	15.097	5.87	112.4	94.4	125	109.7	75.7	82.9	1.23668	0.195459
646309039	25.7516	15	91	15	1	765	82.802	6.04	66.1	81.6	98.1	104	139.4	110.8	0.693958	0.0642458
646308039	25.5088	16	48	16	1	737	80.108	6.64	119.1	103.8	104.5	100.8	86.3	85.5	1.20103	0.0604409
646311424	19.0779	33	62	33	1	1887	212.172	6.86	90.4	104	88.2	103.9	105.1	108.4	0.890359	0.0861798
646312420	26.1929	23	68	22	1	985	107.24	5.71	96.4	99.2	93.1	99.4	105.4	106.6	0.927103	0.0561581
646311576	50.5076	15	67	15	1	394	44.097	6.18	85.8	94.4	92.4	98.2	105.2	123.9	0.832875	0.0875195
646301472	19.5169	14	99	14	1	1035	109.766	4.93	93	98.9	91.9	98.3	94.9	123.1	0.897249	0.301954
646303309	47.5556	19	68	18	1	450	50.225	6.16	105.6	94	96.9	101.9	101	100.6	0.976936	0.542182
646306666	56.8093	14	123	14	1	257	28.005	10.23	92.7	89.4	102.3	113.7	104.2	97.7	0.901141	0.160519
646302570	15.3647	32	59	32	1	2317	258.911	7.56	96	98.2	92.7	108.6	107.3	97.1	0.916613	0.0936484
646301351	37.5194	19	70	19	1	645	71.879	5.35	94.9	104.6	102.4	95.9	98.3	103.9	1.01275	0.753981
646307017	52.2599	16	76	16	1	354	39.148	7.28	100.8	102.9	91.4	100.9	106	97.9	0.968176	0.489486
646304435	31.3394	22	64	22	1	769	86.742	5.92	92.7	93.2	100.3	104.3	109.8	99.7	0.912046	0.073383
646305270	19.4185	17	61	17	1	963	99.475	4.86	100.3	98.7	103.4	100.2	98.9	98.5	1.01613	0.33816
646308058	33.5512	25	48	25	1	918	100.525	5.97	112.5	107.2	92.9	97.4	99.5	90.5	1.08768	0.262976
646311827	24.7716	20	35	20	1	985	109.502	6.74	99.7	101.7	105.3	97.5	93.6	102.1	1.04604	0.202189
646302586	35.2774	21	85	20	1	703	76.468	5.86	88.8	102.5	119.6	87.3	109	92.9	1.07503	0.547792
646312322	38.6492	17	73	17	1	533	57.306	7.87	106.8	92.5	109.5	99.1	96.6	95.4	1.0608	0.334856
54312022	63.0435	9	197	3	1	138	15.126	6.32	97.4	95	118	114.9	87.1	87.6	1.07182	0.586313
646304787	46.1078	14	87	14	1	334	37.259	6.54	102.7	98.1	98.2	98.4	102.5	100.2	0.993026	0.734645
646305732	56.1069	15	174	15	1	262	29.616	10.32	93.5	91.9	100	113.5	102.8	98.4	0.906895	0.129236
646313001	33.234	19	48	19	1	671	72.544	9.41	108.2	99.3	101.2	95.2	98	98	1.0601	0.111224
646310352	48.8	9	49	9	1	250	28.044	9.32	105	97.3	102.4	102.9	96.8	95.5	1.03218	0.380021
646302958	41.5205	15	200	1	1	342	36.555	7.88	118.7	94.8	118.4	96.6	84	87.5	1.23797	0.0722149
646305627	33.0569	23	59	23	1	844	91.927	6.62	96.9	98.7	102.8	105.3	97.2	99.2	0.989062	0.73219
646309180	14.8273	25	41	25	1	2084	229.581	5.31	103.4	100	99.9	103.7	98.4	94.5	1.02259	0.484704
646302965	73.4848	6	237	6	1	132	13.154	5.52	103.6	105.9	89.5	93.2	102.4	105.5	0.993026	0.917121
646304462	41.9753	15	60	15	1	405	44.899	5.64	107.3	98.6	96.6	104	98.7	94.8	1.01681	0.713695
646308738	39.3417	21	73	21	1	638	70.599	7.03	94	100.8	95.3	98.9	96.3	114.8	0.935806	0.341218
646306100	21.7346	18	46	18	1	957	106.73	5.63	95	100.4	97	102.6	98.8	106.2	0.950585	0.128988
646301724	25.8176	29	65	13	1	1162	125.921	5.85	86.5	94	100.8	107.7	101.3	109.7	0.882648	0.0617696
646305606	20.3327	16	41	16	1	1082	118.156	4.7	96.5	100.6	96.5	98.4	98.4	109.7	0.957912	0.343637
646307662	45.4198	12	72	12	1	262	29.083	5.96	104.2	98.2	100.9	100.4	100.1	96.3	1.0219	0.376477
646311573	35.7143	15	54	15	1	532	57.448	5.3	99.5	99.2	104.7	99.2	97.5	99.9	1.02293	0.303705
646306703	23.1834	24	39	24	1	1156	125.515	6.02	102	108.6	97.6	102.6	94.5	94.7	1.0562	0.259413
646309591	37.7301	14	118	14	1	326	34.315	8.22	109.5	100.3	99.4	99.8	96.4	94.6	1.06327	0.160846
646307540	22.2689	13	52	13	1	714	77.528	7.77	105.3	98.4	104.5	99.7	95.6	96.6	1.05584	0.0958453
646312590	12.4523	23	45	23	1	2096	235.885	6.14	93.3	103.9	90.8	100.5	107.4	104.1	0.923077	0.148868
646305023	54.661	20	53	20	1	472	50.115	8.68	105.5	100.9	98.8	96.3	99.3	99.3	1.03493	0.196366
646301218	34.593	12	129	10	1	344	37.581	5.77	94.2	126.8	107.7	76.4	98.4	96.4	1.21202	0.179054
646309442	57.1956	16	91	16	1	271	29.87	8.1	100.7	97.6	86.7	106.9	112.1	95.9	0.905049	0.193818
646302207	18.3417	18	56	18	1	1194	127.221	5.64	94	97.6	100.7	108.9	94.5	104.2	0.95026	0.335316
646305736	46.9565	13	57	13	1	345	37.359	6.32	104.9	99.3	100	102.3	95.3	98.1	1.02875	0.351778
646303530	42.093	16	71	16	1	430	48.077	6.13	100	98.9	104.3	100	98.3	98.6	1.02122	0.291286
646309698	46.7128	11	75	11	1	289	32.069	5.62	97.1	98.3	102	98.9	98.7	105	0.982816	0.532366
646305543	31.9079	18	55	18	1	608	66.359	9.25	100.6	97	99.1	96.4	101.8	105.1	0.978239	0.46736
646304768	14.7974	35	58	34	1	2345	271.16	8.81	86	100.8	93.9	102.6	103.1	113.6	0.879111	0.0824264
646303011	23.2598	9	57	9	1	589	62.873	6.06	75.1	96.5	122.9	65.6	99.6	140.2	0.964309	0.894056
646303697	28.7589	17	68	17	1	838	88.504	9.64	105.2	100.7	97.9	97.6	102.8	95.7	1.026	0.441037
646302682	39.5918	19	56	19	1	490	54.323	8.13	90.4	95.3	87.7	94.2	126.6	105.8	0.83711	0.142625
646306809	27.3455	23	60	22	1	874	97.497	7.3	104.4	99.9	94.2	106.8	98.9	95.9	0.989721	0.825496
646305563	30.8311	22	59	22	1	746	84.054	8.46	94.5	108.2	108.5	97	92.6	99.2	1.07756	0.210277
646302604	70.4	16	72	16	1	250	26.585	5.6	52.4	70.8	57.5	107.7	197.1	114.5	0.430956	0.0530498
646305193	28.2663	19	35	19	1	796	88.504	6.48	106.4	108.4	94.5	94.7	102.1	94	1.06362	0.289379
646308261	20.4046	21	55	21	1	1137	126.436	6.52	98.4	103.2	93.8	108.2	97.8	98.7	0.969478	0.510214
646312929	33.4728	14	66	14	1	478	52.07	5.67	117.7	103.3	98.6	94.3	90.5	95.6	1.1398	0.0929076
646305887	25.7962	8	100	8	1	314	35.499	4.94	101.7	91.5	126.6	111	90.6	78.6	1.14133	0.401432
646309594	36.7171	17	105	16	1	463	51.937	9.09	99.6	97.3	106.8	100.7	100	95.5	1.02532	0.489989
646306898	49.5177	15	58	15	1	311	33.085	8.88	97.3	103.8	127.4	95.2	92.9	83.4	1.20994	0.125457
646305883	46.0554	21	89	19	1	469	51.49	6.83	111.8	104.7	98.4	87.6	104.8	92.7	1.10452	0.195748
646309799	39.3939	13	86	8	1	330	36.846	5.53	111.7	97.8	120.7	103.6	80.7	85.5	1.22387	0.105076
646310801	47.0752	13	197	13	1	359	37.761	6.61	96.3	104.8	104	92.9	96.3	105.7	1.03459	0.508626
646310759	51.5152	7	69	7	1	165	17.581	6.34	106.9	96.4	100.1	104.5	98	94	1.02327	0.624017
646312275	43.9739	10	69	10	1	307	33.019	5.99	104.1	96	101.5	100.4	99.3	98.7	1.01072	0.684446
646305934	41.2556	16	42	16	1	446	50.103	7.85	102.8	98.6	86.2	101	111.6	99.8	0.920615	0.255607
646312305	54.4	15	130	15	1	250	28.587	10.21	98.2	99.4	100.2	108	95	99.1	0.985766	0.7306
646309428	46.0358	18	52	18	1	391	44.955	5.67	100.4	100.4	103.6	101.5	91.6	102.4	1.03012	0.458564
646312576	25.2052	17	27	17	1	853	97.367	5.53	94.9	100.3	96.2	99.6	108.6	100.5	0.943959	0.154712
646310631	30.1754	13	50	13	1	570	62.683	9.88	109.3	98.2	91.7	96.9	103.2	100.7	0.994681	0.926817
646310143	33.8284	17	39	17	1	606	67.296	5.35	99.8	96.9	92.9	100	110.6	99.8	0.93299	0.165259
646303694	49.7076	15	48	15	1	342	36.853	9.1	98.6	109.8	113.8	82.3	97.9	97.6	1.15983	0.0975768
646307779	38.1462	17	35	17	1	561	60.412	9.57	103.4	103.4	96.8	99.2	100.9	96.4	1.02395	0.407804
646308481	42.2886	13	59	13	1	402	44.237	4.83	100.6	103.6	96.5	102.1	100.3	97	1.00434	0.872942
646308003	53.8462	15	124	15	1	247	27.041	6.46	105.5	95	105.8	98.8	98.6	96.2	1.04326	0.310403
646306381	42.1053	10	72	10	1	266	29.192	5.97	110.9	103.3	97.1	95.6	97.2	96	1.07791	0.135464
646306335	32.6873	20	45	20	1	774	88.269	6.27	98	105.4	108	98.4	89.1	101.1	1.079	0.181909
646310738	23.4637	25	55	25	1	1074	118.823	6.25	88.4	102	90.8	104.1	105.1	109.6	0.882058	0.0501668
646302968	47.4249	19	59	19	1	466	52.943	5.15	93.7	106.9	92.3	99.7	102.5	104.9	0.953761	0.387669
646312512	23.3023	16	66	16	1	751	82.331	5.95	114.7	95.9	118	98.9	85.3	87.1	1.21121	0.0777626
646302667	49.1315	16	70	16	1	403	43.597	7.28	99.5	99.5	109.1	93.5	97.8	100.6	1.0555	0.229186
646301087	19.6875	17	50	17	1	960	106.345	5	89.6	101.9	88	106.7	103	110.8	0.872075	0.0503692
646312044	49.4792	5	85	5	1	192	20.742	4.72	104.5	100.4	108.7	102.7	90	93.7	1.09497	0.112304
646302919	23.1511	20	34	20	1	933	102.473	7.5	103.9	102.5	95.3	99.6	99.5	99.4	1.01072	0.709406
646302991	17.3828	10	55	10	1	1024	106.167	6.76	102.1	96.6	97.6	103.4	105.2	95.2	0.975313	0.515845
646309679	45.0142	17	82	17	1	351	38.752	6.21	95.4	89.7	101.1	99.5	108.8	105.5	0.912046	0.0975268
646307698	61.6438	8	96	8	1	146	16.47	10.48	101.4	95.4	110	103.2	94.6	95.4	1.04638	0.419874
646312089	29.1577	14	74	14	1	463	51.202	8.12	97.6	105.3	104.1	98	98.6	96.5	1.04742	0.134166
646308085	42.4307	16	50	16	1	469	51.439	6.62	101.8	101	95.6	100.2	105.1	96.3	0.98939	0.75599
646302073	34.7619	16	60	16	1	630	66.496	4.79	97.6	99.1	106.5	93.8	101.5	101.4	1.02191	0.594488
646303232	88.3495	10	139	9	1	103	11.539	5.27	113.8	100.6	121.3	98.9	77.2	88.3	1.26967	0.0525091
646305549	50.7353	5	94	4	1	136	15.122	4.93	90.9	100.9	121.7	90	92.2	104.2	1.09462	0.421154
646303395	32.767	12	80	12	1	412	45.181	8.82	99.3	97	86.1	110.1	108	99.5	0.889169	0.0871682
646306807	44.0972	10	57	3	1	288	33.274	9.35	94.3	96.8	101.5	99.5	111.2	96.8	0.951545	0.367871
646309325	29.9392	15	40	14	1	658	72.663	5.9	99.8	101	103.7	99	98.2	98.4	1.03011	0.0654747
646303525	25.8189	10	49	9	1	519	57.303	8.02	90.3	102.5	92.5	101.1	112	101.7	0.90629	0.129293
646303770	39.8747	15	37	15	1	479	53.077	6.15	103.1	133.7	98.7	75.5	100.7	88.2	1.26891	0.146866
646306513	53.11	11	107	11	1	209	23.628	10.76	94.7	95.7	102.9	110	98.4	98.3	0.956309	0.392445
646311658	34.6241	14	104	14	1	439	47.928	7.61	102.6	102.1	89.5	87.6	113.9	104.3	0.962067	0.683012
646312300	53.4161	10	113	10	1	161	18.543	4.61	109.9	98.1	104.8	98.4	93.7	95.1	1.08914	0.0817981
646304271	33.156	19	59	12	1	564	61.239	6.27	96.3	99.1	102.6	103.3	98	100.7	0.986755	0.60515
646301702	27.3032	14	63	14	1	597	66.581	5.54	99.4	99.1	85.3	106.7	107.1	102.4	0.897533	0.0916816
646303533	25	17	38	17	1	764	87.838	6.1	88.3	104.1	93.1	101	96.9	116.6	0.90779	0.272759
646302222	45.6954	7	96	7	1	151	16.028	10.26	107.8	98.6	101.1	100.3	98.9	93.2	1.05164	0.223911
646313073	23.1847	15	34	15	1	785	84.839	6.9	90.6	97.1	100.4	97.9	102.7	111.3	0.923693	0.178173
646301457	53.4591	16	61	16	1	318	35.183	5.6	92.8	110.9	105.5	77.3	102.1	111.5	1.06291	0.624637
646307999	68.8119	14	137	14	1	202	22.22	5.34	103.2	99.3	106.9	100.8	91.9	98	1.06433	0.14272
646305182	39.9194	19	45	19	1	496	56.89	6.49	91.6	103.4	99.5	101.3	103.3	100.8	0.964309	0.364427
646308598	28.9813	17	42	17	1	697	77.141	4.84	95.3	102.5	114.2	99.4	84.3	104.4	1.08296	0.384983
646305351	38.8298	12	31	12	1	376	40.583	5.4	103.2	103.8	102	95.1	104.8	91.1	1.06186	0.21734
646302515	25.5983	20	38	20	1	961	107.452	7.72	90.5	100.1	100.3	93.2	103.5	112.4	0.941119	0.398266
646303492	32.491	14	43	14	1	554	61.961	6.07	81.6	96.5	90.6	92.8	113.7	124.7	0.811292	0.113402
646312642	44.2379	10	69	10	1	269	29.715	7.9	107.3	108.7	98.2	95	93	97.9	1.09899	0.0581395
646306476	28.2986	13	33	12	1	576	62.367	6.86	101.9	112.3	104.2	87.3	97.8	96.5	1.13068	0.054931
646309311	28.9941	16	71	15	1	507	54.973	6.13	108.6	105.6	96.4	97.2	99.8	92.6	1.07251	0.173386
646303320	29.8429	19	31	19	1	764	85.089	5.91	107.2	108.2	91.5	96.1	103	94	1.04708	0.489578
646303425	34.2256	18	74	17	1	523	56.663	9.1	98.6	102.8	87.5	88.1	118.8	104.2	0.92864	0.499234
646309392	43.7736	11	62	11	1	265	29.951	7.61	99.3	98.6	85.2	105.5	104.9	106.5	0.893342	0.070964
646306617	18.4773	18	49	18	1	1077	117.725	8.09	85.7	114.1	85.7	92	112.3	110.3	0.907502	0.444996
646309132	22.5844	19	40	19	1	859	95.879	7.58	104.8	105.5	89.6	103.9	102.9	93.3	0.999334	0.991924
646305192	28.5714	10	62	10	1	371	42.508	5.29	109.9	97	109.1	101.1	86.9	96.1	1.11228	0.145405
646304665	27.4882	13	35	13	1	633	69.235	4.89	99.4	103.5	104.3	98.8	94.7	99.2	1.04954	0.08187
646308111	50	18	124	18	1	256	29.531	9.89	97.5	90.9	104.6	109.7	100.9	96.5	0.954087	0.44411
646306761	38.961	3	96	3	1	154	15.204	5.15	101.7	101.7	111	97	92	96.6	1.10084	0.0513559
646312014	40.3509	19	49	19	1	570	61.25	9.1	99.5	100.5	106.7	99.5	97.1	96.7	1.04569	0.138146
646309563	48.3384	15	88	15	1	331	35.574	9.13	106.2	101.3	103.5	100.6	95.5	93	1.07575	0.050986
646305300	25.3769	9	84	8	1	398	44.266	5	102.1	101.3	132.1	89.1	92.7	82.6	1.26891	0.088158
646308170	36.4238	12	57	11	1	302	33.704	7.23	100.9	96.3	94	103.4	104.1	101.4	0.9427	0.053997
646304367	26.9406	16	49	16	1	657	67.744	9.28	103.9	101	92.9	101.3	103.2	97.7	0.98544	0.709507
646302514	17.5	15	24	15	1	1000	109.686	7.25	100.4	99.7	80.9	101.5	114	103.5	0.880878	0.165234
646309924	44.2748	12	108	12	1	262	26.596	6.35	103.7	95.5	107	99	94.7	100.1	1.04221	0.337313
646310580	21.466	15	43	15	1	764	84.986	6.67	98.9	104.4	95.2	100.6	101	99.8	0.990378	0.73804
646303333	21.8092	18	41	18	1	807	89.236	6.2	64.5	84.6	80.9	80.7	143.7	145.5	0.62179	0.103401
646301590	30.9434	8	34	8	1	265	29.379	6.01	108.5	94.8	101.4	98.7	96.8	99.8	1.03183	0.482474
646306504	46.2687	11	156	11	1	201	22.468	9.83	104.3	98.3	106.2	103.2	95.5	92.5	1.06044	0.214266
646306305	19.8681	20	38	20	1	1213	133.479	6.21	92.4	102.3	90.1	105.9	106.9	102.4	0.903553	0.0637248
646310960	16.2676	17	29	17	1	1629	178.526	5.3	96.8	104.5	90.2	107.2	100.2	101	0.945201	0.295688
646306432	22.6929	14	57	2	1	661	74.125	5.62	69.4	78.3	83.2	131.4	83	154.7	0.625576	0.0987878
646303332	31.8436	9	36	9	1	358	38.886	7.74	102.8	101.3	95.7	104	101.1	95.1	0.998668	0.970567
646310922	24.3537	15	54	15	1	735	79.301	7.02	91.5	102.3	95.6	99.7	107.5	103.4	0.931745	0.141936
646309102	31.0559	18	65	18	1	644	71.433	6	97.6	104.9	107.5	97.7	94.3	98	1.06897	0.105002
646310750	31.6733	13	41	13	1	502	56.484	6.89	89.5	101.6	96.7	103.4	99.5	109.3	0.921845	0.146577
646308095	42.7451	13	84	13	1	255	27.496	6.6	103.2	98.2	100	99.7	101.1	97.8	1.00938	0.621493
646309390	14.8657	18	38	18	1	1601	171.243	9.23	102.4	101.1	91.3	99.6	108.6	97.1	0.965608	0.518267
646310160	19.8574	17	36	17	1	982	109.544	5.24	86.5	102.3	91.7	103.6	98.2	117.7	0.877934	0.155646
646313082	20.3175	16	30	16	1	945	105.024	6.58	101.1	98	93.5	101	110.2	96.1	0.952164	0.354645
646312602	24.0418	12	39	12	1	574	63.464	5.2	100.6	102.4	103.2	93.8	100.3	99.8	1.04185	0.139211
646309172	23.6677	12	30	12	1	638	70.868	8.81	90.7	98.1	102.6	100.4	105.2	103	0.944264	0.199682
646307099	40	13	46	13	1	350	39.677	8.32	101.6	100.2	99.3	96.8	102.1	99.9	1.0077	0.671214
646301673	15.4974	14	40	14	1	955	104.746	9.52	95.1	102	99.8	106.9	97.5	98.8	0.979222	0.588601
646309441	30.543	11	54	11	1	442	46.64	6.35	103.2	97.2	105.3	101.8	98.4	94.1	1.03874	0.312954
646303712	38.3152	15	68	15	1	368	40.002	6.06	101.4	104.5	92.2	101.7	100.8	99.3	0.98774	0.7593
646305733	14.778	21	26	21	1	1712	186.516	5.2	89.7	108.4	94.5	97.4	97.6	112.3	0.952164	0.547603
646300990	38.3838	11	59	11	1	297	32.145	8.69	102.3	98.8	94.5	94.8	110.3	99.3	0.971091	0.597824
646304345	23.5075	10	36	10	1	536	56.096	6.18	97.3	97.9	94.5	98.5	109.7	102.2	0.933312	0.11667
646303526	35.7834	14	41	12	1	517	57.593	7.77	107.9	110.1	99.3	98	97.9	86.7	1.12279	0.0814049
646308599	18.7447	16	30	16	1	1179	130.06	6.95	93.2	101.7	94.1	104.6	103.4	103	0.92926	0.0553462
646308412	35.8268	9	87	9	1	254	27.584	11	100.2	97.5	105	105.7	94.1	97.5	1.01816	0.682033
646308597	33.7838	10	41	10	1	370	39.733	7.01	105.1	102.1	96.6	100.3	104.1	91.8	1.02566	0.596127
646305492	28.9256	11	35	11	1	484	52.438	6.2	98.5	95	102.5	98.4	108.2	97.3	0.974005	0.554391
646309711	51.3889	7	77	7	1	144	15.914	10.33	94.4	91.2	99.7	113.6	104.3	96.8	0.906578	0.146813
646310989	40.9496	12	39	12	1	337	37.992	6.89	98.8	96.4	89.3	112.8	106.1	96.5	0.902029	0.13565
646303273	14.011	18	31	18	1	1456	161.633	6.92	96.7	105	99	99.9	93.9	105.4	1.00501	0.909719
646307010	5.31401	17	31	17	1	3933	432.394	5.06	95.4	110.5	111.8	91.4	95	95.8	1.1258	0.0950179
646302957	56.5217	8	154	8	1	161	17.412	5.92	103.8	95.5	113.7	97.9	93.6	95.5	1.09059	0.184147
646310350	55.625	8	52	8	1	160	18.379	10.14	103.7	94	101	108.8	94	98.5	0.991371	0.876844
646304797	41.2698	8	137	8	1	189	21.49	10.3	107.9	99.9	105.5	103.2	91.6	91.9	1.09278	0.119732
646309012	35.8921	11	31	11	1	482	52.899	8.46	109.4	99.2	101.9	99.3	101.5	88.6	1.07291	0.233684
646310034	18.797	9	43	9	1	665	72.586	6.52	93.6	126.7	107.4	82.3	103.7	86.3	1.20345	0.187561
646302637	25	18	63	17	1	724	79.664	5.03	97.9	102	102.5	98.5	96.8	102.2	1.01647	0.491586
646301767	42.4242	14	56	12	1	297	33.77	8.81	97.9	99.7	93.6	105.4	101.8	101.6	0.943005	0.0553398
646303463	24.2291	16	59	16	1	681	74.345	5.74	88.7	101.6	107.4	94.3	94.9	113.1	0.984783	0.862135
646312214	23.3083	13	33	13	1	532	59.357	7.66	96.7	107.8	103.6	93.3	95.9	102.7	1.0555	0.275678
646309332	28.4932	9	38	9	1	365	39.882	6.9	64.8	73.3	83	92.5	176.2	110.2	0.583531	0.113149
646307170	26.3815	16	43	16	1	561	62.917	5.77	96.3	110	102.1	95.2	93.1	103.3	1.05761	0.32907
646300952	39.2045	11	44	9	1	352	38.79	5.81	90.2	123.6	114.6	69.8	101.4	100.4	1.20913	0.258637
646310562	37.395	11	107	11	1	238	27.173	10.45	101.2	98.4	104.9	106.4	94.7	94.5	1.03011	0.533663
646301999	13.2766	14	40	14	1	1175	130.084	6.4	98.1	105.4	101.2	99.8	98.8	96.7	1.03183	0.245465
646304786	39.2241	7	58	7	1	232	25.499	6.25	125.6	99.4	114.8	110.1	70.6	79.5	1.30592	0.134517
646303373	18.9011	15	42	15	1	910	98.103	6.43	97.7	109.1	106	98.7	90.7	97.8	1.08914	0.114496
646306329	54.1667	14	39	14	1	264	30.163	5.22	98.1	98.5	102.5	97.4	104	99.5	0.994018	0.814954
646301586	31.6129	11	27	11	1	465	51.445	5.8	74.9	100.4	93.1	91.8	123.7	116.1	0.809409	0.160572
646312439	17.0709	17	36	8	1	1072	121.404	5.3	89.2	94.8	101	104.7	97.9	112.4	0.904762	0.137677
646303398	57.7123	55	402	55	1	1154	125.544	7.62	103.1	104.7	107.9	98.1	90.5	95.8	1.11006	0.0171292
646312092	55.0459	38	744	34	1	654	71.044	5.21	109.4	102.3	108.9	97.9	88.3	93.2	1.14746	0.0187562
646308374	32.7068	15	32	15	1	532	58.194	8.27	100.1	106.3	91	104.4	102.5	95.7	0.982816	0.75421
646312430	66.3399	37	497	35	1	612	66.838	5.67	108.3	103.5	106	99	89.7	93.5	1.12615	0.0173874
646306844	20.1026	18	36	18	1	975	107.414	5.55	97.6	107.3	93	100.5	101.2	100.5	0.985771	0.751266
646306360	29.2899	8	35	8	1	338	37.964	5.53	101.8	91.2	115.9	103.4	90.4	97.3	1.06115	0.503463
646310228	14.4493	14	37	14	1	1135	125.91	6.13	104.6	99.9	102.6	95.5	97.6	99.8	1.04848	0.0620647
646308227	60.915	47	563	47	1	765	84.45	6.95	125.2	99.7	120.5	96.8	76.4	81.4	1.35664	0.0383719
646310882	71.5385	8	74	8	1	130	14.168	10.87	102.3	107.5	89.8	94.8	107.9	97.7	0.997337	0.969641
646309985	29.0698	8	25	8	1	344	37.161	5.26	108.4	103.6	89.4	104.8	97.9	95.8	1.00972	0.88582
646306913	56.0221	46	241	46	1	905	99.415	7.3	103.6	103.9	106.9	98.7	94	92.9	1.10084	0.00970524
646306704	43.5897	12	127	12	1	156	17.981	10.73	105.2	98.3	107.1	102.4	92.4	94.6	1.07326	0.155463
646310100	28.7234	13	33	13	1	564	61.942	6.74	90.9	89.6	101.9	109	105.9	102.7	0.889169	0.0526697
646302182	60.6641	44	387	44	1	783	86.648	5.59	108.9	103.5	109	96.2	88.4	93.9	1.15404	0.00827579
646312233	62.5698	24	363	24	1	537	57.441	5.72	90.1	88.4	84.8	110.9	114.6	111.2	0.782002	0.000237757
646307697	47.6923	6	59	6	1	130	14.733	10.13	112.9	110.1	94.4	98.1	90.5	94	1.12314	0.132882
646309564	44	11	110	11	1	200	22.801	10.7	93.2	107.6	92.5	100.6	94.7	111.4	0.956309	0.554709
646308515	24.8954	11	38	11	1	478	50.739	6.47	94.6	98.5	101.9	103.7	104.7	96.7	0.966896	0.363159
646312651	36.202	39	188	39	1	1406	153.289	6.96	88.8	97.1	89	110.1	109.5	105.5	0.845586	0.00564596
646301727	39.9371	10	38	10	1	318	34.991	6.54	99.3	98.3	110.5	100.8	96	95.2	1.05514	0.278528
646308643	71.7557	9	91	9	1	131	14.65	11.05	106.1	93.7	105.6	102.1	99.9	92.6	1.03666	0.508675
646307649	51.7016	36	374	36	1	764	82.182	6.23	85.1	89.5	83.3	111.3	118.7	112.2	0.753653	0.000696823
646312503	53.8088	30	213	30	1	617	68.002	5.68	104.6	103.8	109	95.5	90.2	96.8	1.12354	0.0108354
646304488	17.4163	15	28	15	1	1045	117.131	4.92	95	106.8	107.1	103.6	82.5	105	1.06115	0.514063
646312513	57.5597	18	352	7	1	377	41.839	5.48	104.6	102.1	105.8	99.3	91.4	96.7	1.08733	0.0311126
646309920	29.6296	6	21	6	1	243	24.655	5	99.8	98.5	90.4	95.5	115.6	100.2	0.927401	0.326607
646305791	29.1367	41	107	41	1	1668	189.083	5.91	80.2	93.2	88.3	111	110.5	116.8	0.773574	0.00401937
646312076	23.1579	18	43	18	1	760	84.749	8.34	99.4	104.4	90.1	100.8	107.8	97.5	0.960144	0.475866
646309791	41.4	42	175	41	1	1000	105.504	5.3	89.5	91.8	84	111.5	111.7	111.5	0.79265	0.000563504
646312168	51.7028	47	113	47	1	969	107.69	5.66	101.1	104.9	104.9	96.5	96.4	96.3	1.07503	0.00466803
646302681	7.31109	14	25	14	1	2038	225.17	6.02	92.7	115.8	89.3	101	100.6	100.6	0.98544	0.868728
646312546	64.6635	23	274	23	1	416	44.267	6.39	106.7	105.3	115.7	87.6	90.2	94.5	1.20345	0.0085098
646312096	53.75	27	157	27	1	640	70.368	6.87	87	89.5	88.8	112.2	115.4	107	0.792887	0.00083347
646308777	35.0515	8	112	8	1	194	22.437	11.46	103.7	101.6	106.4	101	88.2	99.1	1.08117	0.138462
757819284	57.0526	24	367	1	1	475	52.047	6.83	117.5	104.3	126.2	96.9	76.5	78.5	1.3815	0.0243864
646307278	24.3787	53	101	53	1	2535	276.37	6.16	87	98	93.4	105.4	107	109.2	0.865672	0.0129769
646312429	21.3645	10	30	10	1	557	61.177	5.83	96	98	98.9	107	97.9	102.2	0.953761	0.162021
646312417	42.3764	38	204	38	1	951	106.237	5.8	112.7	111.6	109.9	87.9	85.7	92.2	1.25734	0.000390015
757819299	56.962	24	367	1	1	474	51.959	6.83	130.6	102.1	114.8	90.6	85.5	76.4	1.37624	0.0265197
646305770	47.4074	24	590	24	1	540	58.393	9.01	91.2	92.1	82.8	110.5	114.4	109	0.796945	0.00257439
646311058	17.5837	12	27	12	1	836	89.395	8.46	100.8	99.4	104.1	99.6	100.4	95.6	1.02943	0.227466
646308359	21.4391	11	23	11	1	681	74.394	7.71	105	99.3	92.3	101.8	100.6	101	0.977587	0.572201
646309597	46.6231	22	816	19	1	459	50.095	9.09	111.2	103.5	112.7	94.4	86.6	91.6	1.20103	0.00746931
729042211	22.8442	14	54	2	1	661	74.108	5.97	63.6	65	72.5	130.6	74.2	194.1	0.504136	0.130573
646301723	23.4954	16	30	16	1	864	99.471	6.18	80.4	94.2	89.4	100.6	106.1	129.4	0.785481	0.0685667
646304671	55.3398	21	163	21	1	515	56.948	5.53	106	102.9	103.9	94.9	94.4	98	1.08876	0.00422628
646311991	27.5862	15	36	15	1	580	64.286	5.27	105.3	100.5	95.9	96.2	106.4	95.7	1.0114	0.810199
646309525	33.5417	15	42	15	1	480	51.726	7.08	121.7	99.5	100.7	94.5	91.1	92.5	1.1575	0.115228
646309621	50.7485	29	198	29	1	668	72.271	8.34	89.4	88	97.9	116	109.4	99.2	0.848121	0.0467982
646310645	28.9308	11	40	11	1	477	53.28	8.73	101.1	94.2	91.6	106.3	106.7	100.2	0.916028	0.0679349
646309610	36.4865	9	57	9	1	296	32.663	5.92	100	98.3	96.7	99.4	103.4	102.2	0.967213	0.0934708
646312223	33.0855	14	53	14	1	269	31.583	8.94	95.9	100.4	87.6	97	115.4	103.7	0.898134	0.17686
646301616	57.0312	19	215	18	1	384	44.492	7.69	89.7	89.2	88.5	104.3	112.9	115.3	0.804211	0.00295133
646311677	15.2352	12	33	12	1	978	105.725	9.61	85.8	96.4	103.7	101.3	104	108.7	0.91051	0.171403
646302898	64.3713	20	290	20	1	334	34.216	6.57	112.8	102.9	115	91.5	87.2	90.6	1.228	0.00656946
646312382	17.3679	14	38	14	1	927	104.884	6.27	95.5	106.3	105.5	106.1	88	98.5	1.05024	0.4797
1293364555	55.8712	24	255	1	1	528	59.674	7.06	112	116.3	115.5	90.3	80	85.9	1.34192	0.000862447
646310641	34.2424	31	120	31	1	990	108.511	5.69	72.8	86.6	96.2	103.2	115.3	125.9	0.74216	0.0350018
646302076	48.008	23	176	20	1	502	54.152	7.23	110.4	129	108.7	77.9	84.2	89.8	1.3819	0.0120609
646312389	42.5698	38	194	38	1	895	100.286	5.38	109.6	104.9	113.4	93.5	88.1	90.5	1.20507	0.00308584
646309757	49.531	24	218	24	1	533	57.951	6.74	105.6	99.7	111.3	93.9	92.8	96.7	1.11715	0.0354456
646302683	44.0056	27	120	27	1	709	76.765	7.02	84.2	90.4	88.4	106.1	114.2	116.7	0.780415	0.00258844
646311402	18.4211	17	34	17	1	836	93.359	7.65	94.6	99.5	103.2	104.3	94.8	103.5	0.982485	0.676454
646309779	26.0274	16	40	16	1	657	72.062	6.51	110.1	103.6	95.1	100	97.1	94.1	1.06044	0.276953
646307877	51.0204	11	183	11	1	196	22.378	10.3	103.4	96.5	107.2	104.4	94.9	93.6	1.04848	0.364012
646307575	58.7786	25	148	25	1	524	56.54	5.58	112.2	102.9	105.9	93.5	91.8	93.7	1.15054	0.00754684
646310284	59.0498	22	344	22	1	442	47.07	5.77	119.6	98.8	128.3	94.6	75.6	83	1.36927	0.039522
646302825	61.3744	23	360	23	1	422	46.993	5.68	115.3	101.5	108.5	96.4	89.1	89.2	1.1842	0.0223624
646303289	30.9298	15	34	15	1	527	59.418	7.42	99.1	106.8	106.8	95	90.9	101.4	1.08841	0.101133
646311458	19.4444	7	20	7	1	540	58.641	5.21	95.8	99.6	91	88.3	120.8	104.5	0.913265	0.403133
646301609	48.6547	18	241	17	1	446	49.985	4.83	89.9	92.4	92.6	109.6	101.9	113.5	0.845846	0.00898119
646312400	24.3492	15	45	15	1	653	73.062	5.44	106.5	105	94.3	94.1	106.9	93.3	1.03908	0.547761
646309235	7.29589	23	27	22	1	3454	392.077	5.76	93	102.7	89.8	101.8	101.8	110.9	0.90779	0.121093
646308071	26.6667	10	36	10	1	435	48.302	5.36	102	99.5	108.2	100.9	87.8	101.6	1.06683	0.279942
646304273	45.0106	20	102	20	1	471	51.602	6.43	97.9	95.2	90.2	105.7	107.5	103.5	0.894537	0.0117636
646306838	28.0093	11	29	11	1	432	48.807	6.83	94.5	96.9	95.4	98.8	99.5	114.8	0.916001	0.171373
646309845	30.8287	39	92	39	1	1424	157.544	6.13	97.9	97.4	93.1	103.6	103.6	104.3	0.925843	0.00751254
646311377	45.9677	28	110	28	1	744	80.582	6.67	88.8	92.8	87.7	108.3	114.2	108.2	0.814333	0.00124441
646308231	42.4929	15	248	15	1	353	39.029	6.42	100.9	119.5	113.5	84.6	85.1	96.4	1.25479	0.027956
646306886	18.3028	10	34	9	1	601	66.035	7.87	87	92.1	97.9	86.6	132.4	104	0.857585	0.326153
646307716	11.6003	15	30	15	1	1431	157.724	6.51	115.6	121.4	92.2	94.1	91.8	84.9	1.21566	0.105608
646302041	43.7026	29	158	29	1	659	73.935	6.23	115.6	108.9	115.2	89.8	82.5	88	1.30503	0.00101635
646301263	49.2662	23	166	23	1	477	52.33	7.99	119.1	101.5	109.7	96.3	86	87.4	1.22469	0.0284436
646307191	13.0435	9	23	9	1	920	102.854	4.94	87.5	103.3	90.2	104	104.1	110.9	0.880878	0.0784091
646305408	55.6818	11	117	11	1	176	20.116	10.33	99.7	91.4	105.3	109.3	100	94.3	0.976285	0.707355
646313056	23.7443	20	28	20	1	876	101.6	5.38	110	108.8	96	94.2	99.1	91.9	1.10379	0.117428
646307858	42.5569	26	120	26	1	571	62.424	7.91	112.2	101.7	108.5	96.4	88.1	93.1	1.16138	0.0187649
646306808	42.1622	6	36	3	1	185	20.747	7.42	98.9	101.8	110.9	91.3	98.6	98.5	1.08044	0.149961
646307710	28.3525	5	33	5	1	261	27.74	5.21	108	98.8	98.7	99.5	99.2	95.9	1.037	0.331669
646301446	46.1883	7	33	7	1	223	24.738	7.58	103	95.7	103.9	95.4	103.5	98.3	1.01817	0.635569
646309745	48.6486	21	166	20	1	444	50.675	6.43	93.5	94.4	86.1	102.3	108.5	115.2	0.840491	0.0190774
646308511	63.3588	6	23	6	1	131	14.163	4.84	106.3	99.4	90.4	108.8	95.9	99.3	0.974013	0.683777
646304895	53.1599	23	98	23	1	538	59.79	7.34	105	102.3	111	93.6	97.6	90.4	1.13033	0.0208852
646302066	61.2	26	213	24	1	500	54.607	6.35	114.9	103.8	119.7	100.8	78.6	82.2	1.29358	0.0372569
646307984	33.5586	12	33	12	1	444	48.716	6.06	104.7	98.3	101.6	99.9	101.9	93.5	1.03149	0.378808
646312147	19.9088	11	31	11	1	658	71.337	6.39	107.2	105.9	86.4	102.5	100.4	97.4	0.997336	0.970973
646310690	18.4673	14	30	14	1	796	84.019	6.71	99.7	98.8	106	98.4	92.9	104.2	1.03046	0.492068
646312443	66.2455	27	153	27	1	554	59.72	6.76	115	103.5	103.6	94.4	92.1	91.4	1.15905	0.0198477
646310069	13.427	14	22	14	1	1281	141.701	7.23	98	107.3	89.1	98.4	109	98.2	0.963351	0.588215
646302209	32.9114	11	45	5	1	395	44.609	8.19	103.9	100.2	103.8	97.6	94.6	99.9	1.05409	0.0547039
646302966	42.984	21	130	21	1	563	59.037	7.31	116.6	104.7	115.3	92.2	83.6	87.6	1.2779	0.005672
646311897	56.1321	12	53	11	1	212	23.575	5.49	96.7	97.9	99.5	106.9	95.3	103.7	0.961425	0.330338
646306199	28.8136	9	101	9	1	295	32.096	5.39	95.1	92.1	103.1	106.5	103	100.2	0.937359	0.160134
646308016	29.6173	16	52	16	1	601	66.827	6.92	82.7	97.1	94.5	95.8	111	118.9	0.842186	0.101831
646309561	34.8155	31	73	31	1	1057	117.209	5.41	92.2	99	92.9	105.4	105.2	105.4	0.899051	0.0079198
646312527	30.2475	27	86	27	1	1091	123.088	6.84	105	112.3	110.3	95.2	84.6	92.6	1.20264	0.00887835
646303726	39.7727	30	77	30	1	880	94.945	7.06	105	103	100.7	97	99.7	94.6	1.05973	0.0395559
646306582	22.5326	12	26	12	1	537	60.399	5.1	105.3	110.5	101.5	94.8	85	102.8	1.12279	0.115525
646312985	34.9823	9	36	9	1	283	29.747	9.14	97.6	113.3	113.9	83	89.6	102.7	1.1798	0.104159
646307342	22.8178	12	30	12	1	653	69.355	6.86	81.6	91.6	111.7	102.9	108	104.2	0.904157	0.325128
646312087	38.6157	37	92	37	1	1098	126.534	6.24	87.2	96.3	92.9	104.3	106	113.2	0.854405	0.0145577
646304413	65.7895	11	54	10	1	152	17.155	6.96	119.1	111.1	94.3	60.8	108.8	105.8	1.17829	0.394166
646309119	57.0312	15	62	15	1	256	28.436	8.75	101.9	102.7	103.7	90.1	100.2	101.4	1.05691	0.201212
646309689	33.4842	12	28	12	1	442	49.623	5.95	101.2	100.1	91.7	97.2	110.6	99.1	0.954708	0.419174
646308209	37.1728	8	81	8	1	191	21.249	9.22	93.6	89.4	105.3	111.8	105.2	94.8	0.924631	0.317461
646310560	47.138	30	94	29	1	594	67.337	6.84	109.5	106.9	113.1	94	86.4	90	1.21857	0.00225931
646304303	45.6376	16	164	7	1	447	49.133	5.19	85.4	85	98.8	113.6	105.2	112	0.813785	0.0169968
646308549	39.7823	31	83	30	1	827	90.38	7.01	94.8	98.4	95	103.3	103.6	104.7	0.924904	0.00329421
646305449	47.2222	23	171	23	1	576	62.319	5.97	113.8	104.7	111.3	92	87.5	90.9	1.21967	0.00284575
646311904	55.7632	15	100	15	1	321	36.421	6.54	88.1	93.8	84.6	103.6	113.4	116.6	0.798861	0.00918999
646308264	40.6897	7	114	7	1	145	16.664	9.57	101.1	93.5	107.3	103.1	99.6	95.4	1.01275	0.795355
646308109	55.9278	17	136	17	1	388	40.247	6.58	115.6	102.9	116.8	94.6	84.6	85.6	1.26624	0.0126586
646311881	32.8744	18	42	18	1	581	64.094	6.61	108.5	103.8	94	95	105.6	93	1.04326	0.505237
646305288	38.3838	12	234	11	1	495	54.432	5.19	113.8	105.8	138.1	91.1	73.5	77.7	1.47627	0.0254513
646308307	37.7698	31	97	30	1	834	93.039	6.68	109.4	107.2	112.6	92.3	87.8	90.7	1.21566	0.000683131
646309718	39.4231	11	102	11	1	208	23.876	11.08	100.5	100.1	102.5	103.4	98.3	95.2	1.02088	0.455405
646306375	15.8326	14	24	14	1	1099	125.995	5.58	88.1	102	89	96.2	100.4	124.3	0.869741	0.229565
646304157	31.3953	10	30	5	1	344	37.394	6.65	95.7	113.1	111.5	74.9	97.2	107.5	1.14557	0.289029
646304272	32.3171	24	101	24	1	984	110.924	6.8	88.5	90.7	90.4	109.3	112.1	109	0.815981	7.29369e-05
646311822	13.9161	12	21	12	1	1121	121.437	5.26	98.1	101.9	94.8	96.2	107.4	101.5	0.966241	0.420728
646307747	49.4624	10	54	10	1	186	20.878	11.34	87.3	95.4	102.7	112	95.3	107.4	0.906895	0.217375
646304183	49.3506	23	102	23	1	539	59.346	6.6	116.3	104.5	111.2	94.5	86.5	87	1.23881	0.00761046
646309179	36.9792	13	41	13	1	384	43.551	6.7	99.6	99.2	100.3	100.4	98.6	102	0.993688	0.573074
646309391	63.3803	12	39	12	1	213	24.318	5.31	108.3	110.2	94.8	93.2	100.9	92.6	1.09278	0.184464
646309546	21.3141	20	57	20	1	1248	141.281	6.58	85.4	92.8	93.3	107.2	110.1	111.2	0.826484	0.00252532
646304640	51.1509	16	66	16	1	391	42.129	6.33	122.8	105	112.6	89.6	84.8	85.1	1.31175	0.00745088
646306391	41.8478	20	128	20	1	552	61.654	6.57	109.5	111.3	114.4	91.7	81.9	91.2	1.26586	0.0025565
646308141	59.6288	24	153	24	1	431	48.893	7.05	111.4	112.4	116.3	88.3	84	87.7	1.30808	0.000185826
646309353	17.7804	11	43	11	1	838	89.704	7.37	94.8	97	81.5	102.4	119.3	105	0.836547	0.0673864
646311843	38.2979	18	165	18	1	470	51.161	6.09	106.7	100.3	109.7	94.8	91.7	96.8	1.1179	0.0239921
646305650	31.6985	32	98	32	1	1101	120.64	7.15	84	89.6	79.7	111.1	118.4	117.2	0.730603	0.00103662
646311846	20.2247	11	23	11	1	623	68.991	5.49	106.2	107.2	96.4	98.5	96.1	95.5	1.06791	0.1393
646302861	51.585	17	151	15	1	347	38.242	6.1	118.7	106.9	110.8	86.2	85.8	91.7	1.27569	0.00360688
646302210	42.7699	18	212	2	1	491	53.676	6.67	108.2	106.7	109.1	93.2	89.6	93.2	1.17391	0.000324539
646310810	16.5453	14	48	14	1	961	105.254	8.57	87.3	103.8	96.4	92.1	103.7	116.7	0.92	0.385358
646312155	27.4737	24	93	24	1	950	101.512	6.62	109.4	104	102.5	90	99.8	94.3	1.11193	0.0397002
646301083	26.4574	10	29	10	1	446	48.984	6.21	98.7	100.3	100.8	97.3	98.6	104.2	0.999	0.966071
646304392	38.8889	3	29	3	1	126	13.575	7.42	85.9	107.1	90.8	92.5	118.9	104.8	0.897533	0.339269
646304366	29.5019	28	82	28	1	1044	117.207	6.55	103.5	105	116.3	98.9	84.6	91.7	1.18023	0.0458176
646307813	39.2996	23	180	23	1	514	58.481	7.01	114.7	103.5	116.6	92.8	84.2	88.2	1.26244	0.00833606
646306899	34.058	17	111	16	1	552	60.26	7.2	114	106.6	106.5	94	89.1	89.9	1.19817	0.00345013
646309602	59.6244	19	149	19	1	426	46.18	8.95	88.1	91.7	82	112.8	113.9	111.4	0.774327	0.000959285
646304865	21.5543	14	30	14	1	682	74.865	9.31	117.7	114.9	85	96.2	97.3	89	1.12425	0.338941
646303650	16.4204	9	35	9	1	609	66.033	6.07	104.6	98.1	98.1	97.3	105.6	96.4	1.00501	0.897455
646312424	36.7376	23	89	23	1	705	77.666	6.27	112.7	107.8	108.2	93.9	91.2	86.3	1.21113	0.00217585
646307261	24.5014	12	21	12	1	702	75.831	6.19	120.7	108.8	94.4	104.6	88.4	83.2	1.1727	0.185879
646312747	22.1325	12	18	12	1	619	69.533	7.49	111.5	104.5	91.2	91.9	105.8	95.2	1.04882	0.548455
646303412	55.9796	23	118	22	1	393	43.143	7.36	110.8	102.4	110.6	98.5	88.7	89	1.17234	0.0201466
646302895	38.6318	19	100	19	1	497	56.876	5.83	76.5	89.3	80.7	105.1	139.9	108.6	0.697115	0.0378519
646309704	49.6795	16	219	16	1	312	33.389	9.86	76.7	88.6	79.2	116.2	116	123.3	0.687764	0.00104407
646302273	39.3701	17	94	17	1	508	53.971	7.87	95.3	96	87.9	110.9	104	105.8	0.870596	0.0139875
646312143	36.7435	24	81	24	1	694	76.428	5.68	122.5	108.4	119.8	88.1	76.7	84.5	1.40674	0.00349956
646308150	20.0704	16	25	16	1	852	96.047	5.99	100.6	99.1	93	95.4	108.5	103.4	0.952489	0.336987
646308361	56.9191	18	69	18	1	383	40.68	5.87	123.6	106.1	113.1	90.4	82.3	84.5	1.33281	0.00714476
646312057	30.303	7	27	7	1	264	29.739	7.93	73.1	105.2	77.5	97	126.8	120.3	0.743389	0.0950609
646312372	58.2822	21	204	9	1	326	35.68	6.05	110	105.3	113	88.1	89.3	94.3	1.20832	0.00301891
646303208	49.5671	22	71	22	1	462	51.436	6.57	106.1	102.4	105.6	95.8	94	96	1.09902	0.00204002
646302736	51.7564	15	90	15	1	427	43.614	8.57	92.5	91.6	88.7	106.8	114	106.3	0.833996	0.00271808
646304779	53.4014	15	186	15	1	294	31.033	9.14	94.6	96	94.6	108.1	108	98.7	0.905972	0.0351601
646304598	36.2126	9	41	9	1	301	32.229	6.02	100.3	109.6	101.4	80	115	93.7	1.07828	0.516405
646311703	39.2758	28	99	28	1	718	81.811	6.73	107.6	107.4	113.5	92.5	85.7	93.3	1.20994	0.00373393
646306792	29.4574	7	20	7	1	387	41.386	9.44	90.8	91.8	94.8	94	112.8	115.8	0.859888	0.0952662
646302911	36.0953	28	63	28	1	881	95.767	5.92	98.4	89	86.1	114.7	105.3	106.5	0.837672	0.0204032
646304362	58.1538	19	195	7	1	325	35.618	6.04	114.1	118.5	106.5	84.1	83.7	93.1	1.29973	0.00500692
646312247	42.7083	17	134	17	1	384	41.782	6.25	128.2	101.2	115.5	95.5	78.1	81.5	1.35202	0.0338623
646307579	42.577	12	103	12	1	357	38.746	6.06	115.4	106.9	114.3	89.8	87	86.6	1.2779	0.00102545
646311842	43.3962	18	122	18	1	477	51.998	5.44	108.7	103.2	113	93.5	89.6	91.9	1.18145	0.00551694
646306539	35.4749	10	38	10	1	358	39.402	6.95	99.2	91.6	206.4	93.8	54.1	54.9	1.95858	0.17463
646302918	15.6069	11	31	11	1	865	95.051	4.75	98.9	99.5	99.4	104.3	99.6	98.3	0.98544	0.468185
646307775	34.5865	7	28	7	1	266	29.368	5.4	96.5	93	98.6	107.1	105.9	99	0.923397	0.0569818
646308590	36.7459	20	143	20	1	547	59.358	6.81	110.3	104.9	116.9	90.9	87.1	89.9	1.23964	0.00423109
646301433	26.5504	15	33	15	1	516	57.589	5.91	106.7	101	95.4	97	97.1	102.8	1.02088	0.613953
646309365	20.3652	12	31	12	1	712	74.715	5.44	74.8	106.2	68.6	95.1	128.4	127	0.712126	0.102307
646308513	18.3486	11	23	11	1	763	83.848	6.76	96.9	103.1	88.5	97.2	115.7	98.6	0.926164	0.352776
646310986	20.1807	14	44	14	1	664	72.319	7.14	105.1	105.5	88.2	97.9	104	99.3	0.992032	0.90024
646306082	24.8815	12	36	12	1	422	45.821	8.29	101.8	104.6	90.4	97.5	102.6	103.2	0.978569	0.669014
646302628	27.2727	10	20	10	1	484	54.426	6.43	122.7	95.9	111.8	92.5	85.3	91.7	1.22597	0.0665021
646312111	19.2061	15	42	15	1	781	85.177	5.1	95	106.7	99.4	97.9	98.9	102.2	1.00702	0.85729
363987284	55.0595	21	335	8	1	336	35.962	7.17	112.8	101.7	112.5	94.5	87.6	90.9	1.1978	0.0123728
646307565	40.2367	12	190	12	1	338	34.959	7.55	79.9	83.1	78.4	122.8	118.1	117.7	0.673173	5.34786e-05
646302746	63.2558	12	147	12	1	215	23.183	4.69	109.4	99.8	115	95.5	86.7	93.6	1.17549	0.0357409
646309449	47.6712	14	148	14	1	365	41.973	5.21	92.2	90.3	85.8	103.4	113.3	115	0.808863	0.00663287
646304612	27.0642	15	26	15	1	654	73.009	6.34	101.8	102.8	98.9	102.5	100.3	93.7	1.02361	0.464888
646305222	38.9397	20	112	19	1	547	58.725	6.71	104.9	103.7	111.2	96.9	89	94.3	1.14133	0.0159415
646311868	31.1828	19	71	19	1	837	90.683	5.41	107.9	107.2	109.6	94.5	88.4	92.3	1.17987	0.0010087
646303544	34.3704	26	82	26	1	675	75.108	6.28	86.5	89.5	83.6	108.1	116.9	115.5	0.762408	0.00110906
646303402	26.8571	26	84	26	1	1050	117.888	6.77	108.6	109.5	108.6	94.1	85.6	93.6	1.19539	0.00301566
646307659	39.528	24	99	24	1	678	73.03	8.54	98.5	93	97.2	105.1	105.8	100.5	0.927103	0.0322426
646302075	42.6056	10	30	10	1	284	30.616	7.24	100.6	105.2	101.7	102.4	97.1	93.1	1.05092	0.176464
646305938	31.1185	21	49	21	1	903	94.162	7.2	103	108.1	103.9	95.5	92.4	97.1	1.10526	0.00876381
646306574	50.7277	23	113	23	1	481	53.283	6.44	102.2	103.2	106.5	100.7	94.7	92.7	1.08261	0.0439626
646309188	50.2415	10	61	8	1	207	22.876	5.68	93.2	100.6	103.7	100.3	95.9	106.3	0.983471	0.720151
646302103	23.3273	11	32	11	1	553	61.8	6.49	101.5	108.7	102.2	99.2	86.3	102	1.08661	0.19579
646310045	29.6875	6	43	6	1	320	33.934	5.72	97	111.3	126.7	83.6	87.6	93.8	1.26415	0.0618921
646302077	26.3473	13	41	11	1	501	53.589	5.8	96.7	103.5	134.4	97	84.7	83.7	1.26074	0.135508
646307903	12.5937	7	50	7	1	667	72.706	9.51	105.3	100.5	95.9	96.2	104.6	97.5	1.0114	0.778427
466860341	11.9122	8	69	2	1	638	71.689	5.39	94.5	95.2	119.4	110.3	78.7	101.9	1.06256	0.65288
646303356	50.1767	27	116	27	1	566	60.295	6.99	107.2	105.8	113.3	90	94.5	89.3	1.19175	0.0034327
646304445	27.6527	8	42	8	1	311	34.112	9.66	93.3	99.9	84.6	109.5	112.8	99.8	0.862465	0.0666704
646306245	46.7626	6	64	6	1	139	14.827	10.07	106.3	96.2	103.2	102.3	98.9	93.1	1.03874	0.397729
646310266	46.0405	24	136	24	1	543	59.692	6.21	109.2	100.3	107.1	96.7	94.6	92.1	1.11715	0.020972
646303175	23.8698	25	57	25	1	1106	119.599	5.71	89	90	87.3	114	111.7	108.1	0.797783	0.000284674
646303612	44.8339	27	130	27	1	542	59.468	5.91	108.9	99.2	108.1	95.9	95.1	92.7	1.11456	0.0291232
646309603	37.8284	22	77	22	1	571	64.289	6.16	105.5	106.4	107.6	95	89.4	96.1	1.13904	0.00385059
646305745	10.8597	7	27	7	1	884	95.73	6	104.1	99.1	99.3	94.9	98.6	104	1.01681	0.620088
646309855	55.3684	28	103	28	1	475	54.443	6.81	95.9	93.6	95.2	109	105.6	100.7	0.90295	0.0151659
646307682	29.506	22	84	22	1	749	84.599	6.23	114.7	111.8	103.1	96.4	85.7	88.3	1.21893	0.014174
646303429	43.3761	17	88	17	1	468	51.189	8.19	92.3	89	87.2	114.2	112.6	104.7	0.809955	0.00310674
646304704	36.6716	27	143	26	1	679	76.84	5.96	121.6	101.2	116.6	95.8	78.7	86.1	1.30238	0.0290912
646305828	23.1023	14	28	14	1	606	67.478	6.81	101.5	105.1	101.6	101.3	95.4	95.1	1.0562	0.0797098
646303774	37.3438	19	92	19	1	640	69.276	6.13	109.1	111.3	113.6	89.5	86.6	89.9	1.25564	0.000168177
646303751	29.2169	8	28	8	1	332	35.63	9.33	105.9	98.8	106.5	99.2	94.6	94.9	1.07794	0.0600601
646311921	26.3591	13	22	13	1	607	67.064	6.09	113.1	105.4	92.9	99.9	100.8	87.9	1.079	0.351092
646309838	22.0544	12	24	12	1	662	73.322	6.79	100.1	105.9	92.5	96.8	103.3	101.4	0.99005	0.828812
646309746	14.9623	14	36	14	1	929	103.374	5.2	99.3	101	103.1	100.2	92.7	103.7	1.02293	0.54436
646310439	39.5669	22	110	22	1	508	55.522	5.6	118.2	112.7	111.2	89.3	81.4	87.1	1.327	0.00089793
646301845	36.5546	24	102	24	1	714	79.398	6.3	109	107.8	112.6	92.9	88	89.8	1.21685	0.000650022
646310597	29.5276	6	20	6	1	254	28.51	4.58	111.3	96.5	97.8	103.3	96.1	95	1.03804	0.527387
646310871	37.5566	17	95	17	1	442	47.761	6.25	89.8	91.5	89.8	108.6	114.1	106.3	0.824012	0.00126201
646308534	43.4705	18	103	18	1	559	61.9	6.3	92.9	90.1	85.5	110.5	113.7	107.3	0.809955	0.00178433
646307250	30.5921	8	30	8	1	304	32.8	7.78	97.7	102.9	93.5	104.4	99.5	102.1	0.961111	0.26527
646305616	40	9	24	9	1	305	35.124	7.33	97.2	98.4	99.8	105.8	102.4	96.4	0.969796	0.342307
646312484	35.1825	20	101	20	1	685	73.484	6.54	108.9	104.8	110.8	94.2	86.6	94.6	1.17829	0.00651782
646304442	21.7589	25	52	25	1	1319	142.839	6.54	74.7	89	78.9	107.1	121.6	128.7	0.678791	0.00745323
646309389	45.4545	18	124	18	1	418	44.964	6.28	95.1	98.4	88.6	102.7	109.3	105.8	0.887665	0.0261398
646310685	16.0083	9	61	9	1	481	50.657	5.72	101.6	101.9	93.6	94.5	105.6	102.8	0.980852	0.676322
646305346	16.6121	17	21	17	1	1222	138.27	6.57	87.8	97.3	98.5	99.9	104.1	112.3	0.896617	0.0934147
646309049	37.9781	14	120	14	1	366	39.784	5.3	129.9	115.5	109.8	85.8	75	84.1	1.45039	0.00583718
646309117	48.8479	8	20	8	1	217	24.147	4.69	99	104.4	92	100.7	107.1	96.7	0.970115	0.553554
646308267	41.5584	19	80	19	1	308	35.109	6.95	81.1	85.6	95.6	109.7	107.3	120.7	0.776725	0.0134183
646310135	27.2727	15	34	15	1	473	54.006	5.16	92.2	102.5	97.1	100.3	106.4	101.5	0.946788	0.194485
646309965	53.3742	20	209	20	1	326	36.846	6.8	119.7	106.9	109.8	91.3	84.2	88.1	1.27618	0.00521114
646310915	40.0668	21	95	21	1	599	64.088	7.43	117.7	105.8	113.8	96.5	81	85.2	1.28397	0.0128045
646302852	38.1323	15	45	15	1	514	56.909	5.66	113.8	102.5	109	99.5	86	89.3	1.18377	0.0321032
646304344	21.3768	9	22	9	1	552	59.512	6.3	87.4	94.2	86.6	100.8	125.7	105.3	0.808318	0.057602
646309752	24.3781	24	68	23	1	1005	108.837	5.35	89.1	97.2	92	103	107.5	111.2	0.865092	0.0124878
646303610	59.2715	15	94	15	1	302	34.254	6.34	112.8	115.4	112.3	85.9	83.4	90.2	1.31214	0.000255902
646302843	37.2385	15	69	15	1	478	52.109	8.38	92.6	98.3	98	106.5	104	100.6	0.92864	0.0425656
646305801	27.6074	10	16	10	1	489	52.368	5.5	101.8	96.7	87	91.8	110.2	112.5	0.90779	0.286037
646303706	17.6853	12	20	11	1	769	87.862	7.81	92.4	109.6	96.8	99.7	96.3	105.3	0.991703	0.892477
646301638	68	16	150	16	1	225	25.116	6.62	102.7	105.9	122.8	85.4	88.1	95.1	1.2338	0.0381841
646304332	29.6552	14	21	14	1	580	65.815	5.39	99.3	101.1	87.2	97	109.7	105.9	0.920026	0.221701
646301686	29.798	11	29	11	1	396	42.857	8.65	103.5	107.5	89.5	100.5	102.8	96.2	1.00334	0.956849
646307589	22.5944	26	50	26	1	1403	154.006	5.49	97.3	96	89.9	102	107.6	107.2	0.893939	0.0182808
646309747	28.2282	10	64	10	1	333	34.848	8.6	99.3	110.7	93.9	101.8	97.3	97	1.02634	0.642673
646301993	41.779	14	111	14	1	371	42.027	4.56	105.3	102.5	110.7	95.9	90.7	94.9	1.13144	0.0129138
646312263	35.9486	22	89	21	1	701	75.746	6.16	115.8	108.3	115.4	91.6	84.7	84.2	1.30326	0.00151572
646308671	27.345	16	31	16	1	629	70.344	5.91	85.5	105	93.8	138.3	87	90.3	0.900824	0.583431
646309244	40.942	11	44	11	1	276	31.307	7.93	91.9	98	100.6	98.6	104.7	106.3	0.938307	0.141813
646303535	30.3387	22	71	22	1	679	75.598	7.4	110.8	106.4	112.7	93.6	88.2	88.4	1.22095	0.0014988
646311763	40.0593	10	16	10	1	337	38.577	5.36	108.6	101.6	101.4	91.3	100.7	96.4	1.08044	0.0984188
646308262	55.7333	18	88	18	1	375	40.395	8.34	82.9	88	81.1	109.6	125.2	113.2	0.724138	0.00341115
646303901	33.687	12	167	1	1	377	41.724	5.39	102.6	117.6	102.5	96	88.7	92.5	1.16414	0.049455
646307264	47.5309	17	240	17	1	324	36.409	6.57	112.7	111.3	115.7	88.6	84.1	87.7	1.30453	0.000151807
646304452	36.7347	17	85	17	1	490	54.199	5.05	114.6	104.6	114.8	91.1	84.1	90.7	1.25611	0.00502378
646308493	45.5982	14	58	14	1	443	48.505	5.9	107.8	105.9	109.1	95.1	91.3	90.8	1.1645	0.000762898
646307859	13.4647	14	19	14	1	1218	130.631	5.38	99	98.6	96.4	97.8	104.8	103.5	0.96047	0.153897
646309699	27.0302	20	96	20	1	862	93.815	6.61	121.8	110	116.1	91.2	77.3	83.6	1.38001	0.00374032
646306567	24.8677	11	19	11	1	567	63.373	6.04	103	108	85.4	99.4	104.7	99.5	0.976285	0.751459
646312230	33.8177	25	72	25	1	757	84.665	6.44	106.6	104.8	111.1	94.1	87	96.3	1.16258	0.0111988
646302964	61.4815	8	41	8	1	135	15.109	5.33	88.1	108.4	150.5	85.1	76.7	91.2	1.37154	0.171811
646308313	34.6756	13	109	4	1	447	49.087	5.17	82.2	89.1	86	107.3	122.9	112.5	0.750802	0.00470586
646312342	24.7642	8	25	8	1	424	46.987	4.97	101.5	93.9	115.1	99.7	97.2	92.5	1.07291	0.343403
646304417	25.8134	8	12	8	1	461	50.96	8.13	98.1	102.9	93.3	102.1	103	100.6	0.962709	0.254452
646304150	11.4848	13	20	13	1	1219	139.458	6.21	104.8	100	92.1	101.7	101.8	99.6	0.979545	0.612833
646312465	51.1749	17	107	15	1	383	43.124	6.98	117.8	110.8	118	85.9	82.9	84.6	1.3678	0.0002494
646301014	28.2353	6	56	5	1	255	27.116	7.4	99.3	104	123.5	95.4	94.3	83.5	1.19619	0.0984005
646312622	39.0654	17	66	17	1	535	58.177	9.48	107.1	106.2	108.5	95.9	91.1	91.3	1.15631	0.00104749
646309215	36.8039	13	31	13	1	413	46.889	9.67	117.9	106.1	94.5	98.2	93.7	89.5	1.13184	0.161319
646301277	58.5657	12	63	12	1	251	26.629	6.27	123.7	103.6	112.4	91.1	81.7	87.4	1.30553	0.0145795
646301591	19.1909	19	28	19	1	964	106.861	7.36	92.9	101.3	95.6	109	102.4	98.9	0.933935	0.151369
646307070	32.3185	10	24	10	1	427	46.527	5.92	98	105.6	94.2	92.2	103.5	106.4	0.985766	0.806466
646307622	23.5294	7	35	7	1	357	36.665	9.16	93.9	110.5	90.9	93.1	116.1	95.5	0.96915	0.75832
646310413	38.8548	16	97	16	1	489	52.536	5.9	121.2	104.1	110.2	92.9	85.8	85.9	1.26795	0.012896
646312351	50.2326	10	92	10	1	215	24.167	6.55	104.5	102.4	109.4	98.5	89.2	95.9	1.1153	0.0345217
646308528	35.942	11	37	8	1	345	36.696	7.65	83.6	92.4	125.6	82.2	107.7	108.4	1.01106	0.94656
646311941	35.5388	16	116	16	1	529	58.187	5.4	116.8	108.7	116.3	89.5	80.8	87.8	1.32429	0.00171801
646310807	43.8053	17	85	17	1	452	51.771	6.4	118.1	107.5	113.4	91.7	81.5	87.9	1.29835	0.00370622
646306897	29.0859	10	43	10	1	361	39.382	4.84	103.4	104.1	99.9	98	108.4	86.4	1.04986	0.494745
646306817	61.597	16	80	16	1	263	28.378	6.24	91.9	92.3	94.2	111.2	108.7	101.6	0.865941	0.00833356
646307902	46.0674	12	106	12	1	267	29.477	6.8	106.8	103.8	102.4	95.4	95.1	96.6	1.09021	0.00329742
646312542	15.1943	13	34	13	1	849	93.132	6.55	95.6	130	98.7	77.9	101.2	96.6	1.17628	0.283694
646311992	30.8235	10	22	10	1	425	46.372	6.74	97.3	105.7	118.2	89.5	95.2	94.1	1.15208	0.0889135
370991364	44.9405	16	197	1	1	336	36.044	7.17	123.9	109.6	122.2	93.9	69.7	80.8	1.4554	0.0111769
646309967	50.8264	10	39	10	1	242	26.885	6.58	124.6	104.1	103.5	95.7	88.5	83.5	1.24094	0.0507987
646305858	20.9901	18	41	18	1	1010	113.847	6.28	85.9	97.2	91.7	107.6	108.8	108.8	0.845018	0.00692795
646312740	14.3949	8	15	8	1	785	82.786	5.99	80.7	99.7	181.3	86.9	71.9	79.4	1.51847	0.256966
646311524	38.3863	16	70	16	1	409	46.213	8.91	108.1	100.9	108.1	94.7	94.6	93.6	1.12089	0.00930876
646302716	21.2919	7	27	7	1	418	45.184	8.34	95.3	127.2	118.4	70.9	98.9	89.3	1.31571	0.0958685
646301443	55.8621	12	79	12	1	290	31.348	6.61	115	106.8	119.1	86.6	82.8	89.7	1.31571	0.00272704
646309575	44.8925	12	48	12	1	372	39.952	6.3	106.8	106.4	99.9	97.5	93.1	96.3	1.09132	0.0281071
646307105	38.4921	18	58	18	1	504	56.101	6.64	88.6	90	89.3	107.4	117.5	107.1	0.806928	0.00342466
646307785	36.5019	17	55	17	1	526	57.06	5.49	107.6	110.2	109.2	88.5	90	94.6	1.19736	0.000825983
646309460	42.1622	15	77	15	1	370	40.25	5.35	134.2	107	116.9	90.4	73.3	78.2	1.48036	0.0147899
646308620	61.4173	7	24	7	1	127	13.546	9.52	100	106.4	100.5	104.3	88.6	100.2	1.04708	0.420654
646311903	57.5758	14	90	14	1	330	35.207	5.3	115.2	108.1	121.1	90.9	80.8	83.9	1.34742	0.00351266
646303078	12.7131	22	62	21	1	2053	220.739	5.5	105.3	112.3	113.6	89.5	86.5	92.8	1.23214	0.00274156
646310011	34.3373	16	91	16	1	498	56.543	6.24	98.8	119.2	108.5	88.3	92	93.1	1.19422	0.0433672
646308421	38.1779	19	82	19	1	461	50.234	6.86	131.1	109.7	115.7	87.3	76.6	79.5	1.46467	0.00613634
646303108	42.8571	21	88	21	1	539	59.963	6.18	115.5	111	112.7	90	83.4	87.4	1.30061	0.000356843
646305537	35.9223	9	28	9	1	309	33.588	4.7	99.6	101.5	100.7	102.4	96.3	99.4	1.01241	0.540453
646310351	54.9223	12	83	11	1	193	22.262	10.71	95	100.7	98.2	101.9	93.4	110.8	0.960144	0.484711
646306486	37.3102	15	32	15	1	461	50.04	8.85	99.4	103.6	91.9	94.2	106.3	104.7	0.966252	0.538461
646301646	24.2138	14	90	12	1	636	69.125	5.78	133.7	110.1	111.4	89	75.7	80	1.45157	0.0128347
646310036	27.0161	17	53	17	1	744	79.54	5.41	93.3	92.9	90.5	107.2	110.5	105.6	0.855861	0.000772734
646309777	11.4799	7	36	7	1	723	79.906	5.96	100.7	102.2	114.4	96	87.6	99	1.12279	0.104154
646309997	44.9393	22	97	22	1	494	54.385	5.55	113.2	106.9	104.7	87.6	88.2	99.4	1.18023	0.0229664
646309187	18.4922	12	22	12	1	703	79.695	6.29	108.2	103.7	99	101.5	93.9	93.6	1.07578	0.120211
646310482	19.3197	12	37	12	1	735	81.669	6.07	101.2	101.2	122.9	94.7	87.3	92.8	1.18377	0.0901237
646310740	42.7609	11	103	4	1	297	32.832	6.35	109.4	118.1	110	78.8	92	91.8	1.28522	0.00858478
646305315	23.4615	11	31	11	1	520	56.995	8.31	105.4	99.8	92.5	102.1	105.4	94.7	0.985109	0.774537
646310282	37.0504	9	23	9	1	278	31.045	9.74	115.4	108.4	94.5	98.7	92.6	90.5	1.12952	0.139763
646303426	41.189	20	77	20	1	471	51.337	8.63	112.2	104.5	105.5	97	89.7	91.1	1.15983	0.0108741
646312750	34.3348	12	41	12	1	466	49.511	7.2	79.7	82.2	85.6	120	122.7	109.7	0.702327	0.00125963
646307926	49.0099	9	110	9	1	202	22.858	4.88	115.9	107	111	95	83.7	87.3	1.25526	0.00578784
646310349	17.9039	10	93	10	1	687	72.056	5.43	112.8	111.7	115.2	87.2	78.8	94.3	1.30503	0.00451553
646309166	24.1736	9	23	9	1	484	53.829	6.2	96.2	97	85.8	102	116	103.1	0.868888	0.0715942
646304411	34.1518	14	42	14	1	448	48.359	5.53	106	100.1	103.4	105.4	90.8	94.3	1.0654	0.2508
646302434	32.767	11	20	11	1	412	44.773	8.27	105.9	104.1	97.2	98.8	100.8	93.2	1.04918	0.241393
646305166	30.9598	10	25	7	1	323	34.989	8.34	78.8	85.9	73.6	87.6	128.3	145.8	0.658833	0.0796843
646309944	51.4196	15	96	15	1	317	35.222	6.25	102	123.5	116.1	79.3	90.5	88.6	1.32198	0.0182171
646311924	25.8993	13	19	13	1	556	62.741	8.27	104.9	115.7	94	93	100.1	92.3	1.10231	0.222292
646305636	75.8929	5	108	5	1	112	11.164	4.34	104.1	92.7	111.5	103.6	96.1	92.1	1.05655	0.44012
646312738	13.8705	8	14	8	1	757	82.032	6.15	83.1	89.9	86.9	89	142.2	108.9	0.764187	0.162644
646307803	31.1927	18	75	17	1	545	59.381	6.99	110.1	105.3	105.1	96.7	89.4	93.4	1.14669	0.00688708
646301198	33.3333	13	19	13	1	489	53.616	9.55	99.1	97.4	87.9	104.5	110.1	100.9	0.901426	0.0777269
646304580	16.2242	15	23	15	1	1017	114.966	5.34	96.5	102.3	99	99.8	99.2	103.2	0.98544	0.521701
646313040	37.2694	19	78	19	1	542	59.911	7.24	117.1	108.2	114.9	94.1	84.3	81.4	1.30947	0.00461277
646307205	14.8936	6	26	6	1	564	62.001	7.31	82	107.4	100.7	90.7	117.8	101.5	0.935806	0.577202
646307841	14.5072	10	17	10	1	903	98.758	6	100	100.3	96.3	100.7	101.1	101.6	0.977587	0.159203
646311873	35.545	5	24	5	1	211	22.221	7.11	105.2	98.2	98.7	101.6	103.5	92.8	1.0141	0.743584
646309307	17.8784	14	22	14	1	839	92.856	5.86	101.4	111.1	100.2	96.5	99.6	91.2	1.08841	0.116125
646309158	18.144	13	20	13	1	722	80.637	6.6	85.5	101.3	94.2	104.3	100	114.8	0.880602	0.115699
646312653	21.3347	20	25	20	1	989	113.068	5.26	86.6	106	86.3	102.1	102.1	116.8	0.868847	0.160347
646310707	59.1362	12	43	12	1	301	32.78	6.44	114.8	103.4	119.3	92.6	84.8	85.1	1.28571	0.00965851
60461919	58.3942	7	117	7	1	137	14.845	5.03	102.8	101.2	135.1	106.3	80.9	73.8	1.29923	0.15356
646305902	29.9501	17	79	17	1	601	64.614	6.49	119.5	108	111.6	89.4	84.6	86.8	1.30023	0.00206284
646312477	30.8901	5	23	5	1	191	20.553	5.47	114.2	99.7	104.7	100.4	90.6	90.6	1.13139	0.082939
646304177	33.3333	23	63	23	1	732	80.498	5.55	86.8	97.2	86.8	107.5	110.7	111	0.8226	0.00591167
646308339	23.0019	11	24	11	1	513	58.35	5.43	102.5	104.9	99.2	98.8	99.3	95.4	1.04463	0.101015
646306370	37.8173	13	94	13	1	394	42.411	4.73	90.1	98.1	87.3	100.8	113.5	110.1	0.84926	0.0308494
646301553	40.4459	11	101	11	1	314	33.879	6.05	89.6	92.2	92.5	105	109.3	111.4	0.842186	0.00122083
646312587	25.5599	18	51	18	1	759	83.245	6.02	88.5	92.7	87.5	108.2	112.8	110.3	0.811047	0.000549916
646308400	27.4247	7	26	7	1	299	32.298	5.33	100.3	100.3	103.8	101.7	98.3	95.6	1.02977	0.23785
646309253	34.1014	15	86	15	1	434	48.361	6.23	91.5	98.4	97.3	102.7	106.8	103.3	0.918159	0.026712
646312354	32.1656	8	20	8	1	314	33.886	10.78	116.2	109.1	92.8	99.7	95.6	86.7	1.12801	0.203233
646308221	46.2687	10	118	10	1	201	22.316	9.95	98	94.4	110.3	106	95.6	95.8	1.01782	0.779982
646307198	17.2107	8	29	8	1	674	71.716	7.03	110.9	113	94.3	100.6	90.3	90.9	1.12917	0.148539
646305494	7.62298	19	24	17	1	2663	299.795	7.21	94.4	100.3	82.8	100.7	114	107.8	0.860465	0.0796139
646302113	45.5782	9	69	9	1	147	16.444	11.41	92.1	91.6	106.8	109.5	98.3	101.6	0.938914	0.352345
646311791	45.6026	12	87	12	1	307	32.753	8.62	87.5	91.9	84.5	110.1	114.1	111.9	0.785183	0.000593107
646301625	18.5232	11	48	11	1	799	87.324	5.31	79.5	88	89	113.4	115.8	114.4	0.746508	0.000717822
646306470	46.8391	14	69	9	1	348	39.573	7.42	107.5	113.3	113.5	90.5	88.4	86.9	1.25771	0.000510471
646310593	36.8421	12	93	10	1	418	44.991	6.6	111	107.3	102	91.1	95	93.6	1.14516	0.00898002
646310360	38.8412	17	51	17	1	466	51.564	5.88	91.8	96.9	95.6	103.9	105.7	106	0.900824	0.003307
646311478	56.3218	11	73	11	1	174	20.481	7.33	108.8	103.1	110.7	97.2	87.7	92.5	1.16294	0.013457
646312469	28.1915	15	45	15	1	564	61.23	6.71	120.7	115.6	113.5	96.3	76.5	77.5	1.39752	0.00811387
646312812	34.9315	11	33	2	1	292	33.3	7.31	104	97.5	103.5	97.8	99.2	98	1.0339	0.193247
646305261	28.2443	9	28	8	1	393	43.433	6.23	105.3	92.7	98.6	106.7	101.6	95	0.97791	0.676545
646310545	31.9328	19	84	19	1	595	66.49	6.71	106.3	107	106.8	97	89.6	93.4	1.14321	0.00338714
646306457	19.6078	6	12	6	1	408	44.744	5.11	107.9	92.1	93.9	101.7	102.1	102.2	0.960458	0.464764
646306613	33.6163	15	47	15	1	589	63.234	6.2	118.2	110.9	122.5	87.1	79	82.3	1.41546	0.0011272
373432235	14.2188	9	41	2	1	640	71.887	5.3	95.5	96.6	126.5	112.7	75.3	93.5	1.13179	0.451038
646308239	20.8824	8	54	8	1	340	36.684	5.62	89.6	92.2	83.8	110.1	110.8	113.6	0.794021	0.00105256
646308289	64.0553	12	37	12	1	217	23.762	5.64	108.2	101.6	107.1	97.5	93	92.6	1.11939	0.0119328
646311480	20.7182	7	26	7	1	362	40.105	4.74	104.5	102.5	111.3	100.1	80.8	100.7	1.13033	0.158055
646312225	21.2766	10	30	10	1	470	51.43	5.97	104.2	100.3	93.8	102.8	104.9	94	0.988731	0.814008
646312540	27.7778	11	68	11	1	396	43.761	6.98	98.7	95.4	97.8	102	105.1	101	0.94742	0.0267845
646301585	11.1111	7	41	7	1	693	78.216	5.67	111.2	105	99.8	102.2	94.6	87.1	1.11307	0.121812
646302216	73.7589	9	98	9	1	141	15.557	4.63	116.6	101.8	106	98	85	92.7	1.17664	0.0488573
646308624	10.9623	12	23	12	1	1195	128.607	6.52	100.3	100.8	90.7	99.6	105.8	102.8	0.946788	0.217879
646310252	23.1469	14	18	13	1	769	83.153	6.27	91.8	109.9	87.3	117	103.6	90.4	0.92926	0.516876
646306553	39.8256	25	42	25	1	688	77.983	5.4	94	99.1	93	101.9	108.7	103.4	0.911146	0.0292362
646308683	24.5803	17	38	17	1	834	92.883	5.36	88.3	95.5	99.1	105.6	102.7	108.8	0.892148	0.0348568
646303107	26.2222	11	28	11	1	450	50.031	5.87	94.5	112.7	114.2	82.3	88.2	108.1	1.15363	0.228746
646312810	20.1521	9	22	9	1	526	55.287	5.83	105.1	98.6	106.6	89.4	101.5	98.8	1.07111	0.194698
646312849	26.0504	19	46	19	1	833	94.427	5.55	78.1	84.7	79.9	115.2	124.8	117.4	0.679071	0.000402697
646310323	39.3939	13	67	13	1	396	44.192	6.4	117.7	114.1	119	90.5	74.5	84.3	1.40714	0.00227723
646305731	39.2484	14	45	14	1	479	51.592	6.33	113	107.4	108.6	91.9	90.2	88.9	1.21402	0.00053736
646311682	35.6459	16	95	15	1	418	45.041	6.61	120.7	99	118.8	98.6	79.5	83.5	1.29396	0.0472807
646301079	19.2888	16	23	16	1	928	102.719	5.48	98.3	104.6	88.8	109.1	106.3	92.9	0.946156	0.46074
646312614	19.5402	7	30	7	1	435	49.405	6.29	99.8	97.9	99.9	99.1	99.5	103.7	0.984453	0.385254
646311599	47.3354	11	30	11	1	319	34.049	5.91	111.5	110	113.2	88.7	85.6	90.9	1.26207	0.000207323
646310804	17.9743	12	25	12	1	701	75.227	5.06	101	107.1	92.6	99.2	107.6	92.4	1.00501	0.938431
646312685	65.5172	13	88	10	1	203	22.513	6.04	80.8	87.6	86.5	113.1	112.5	119.5	0.738626	0.000613462
646306815	21.9925	22	45	22	1	1064	120.068	6.74	80.5	81.4	86	120.7	120.4	111	0.704061	0.00065343
646303403	36.0262	16	56	16	1	458	50.138	6.1	132.9	102	109.2	94.5	79.6	81.7	1.34519	0.0477481
646305897	20.9533	19	53	19	1	1007	113.138	6.16	94.5	95.2	92.8	105	107.1	105.4	0.889764	0.000263432
646303262	31.7957	17	85	17	1	607	66.314	5.91	124.4	106	112.7	85.9	79.5	91.5	1.33554	0.0108935
646312654	18.3308	11	17	11	1	671	72.906	8.51	102	116.6	95.8	97.8	92.1	95.5	1.10161	0.204535
646310980	59.4444	9	29	9	1	180	20.669	5.47	97.2	100.2	97.9	96.5	104.7	103.5	0.96915	0.312373
646311837	18.0723	11	17	11	1	664	72.708	6.92	106.8	106.9	97.8	95.1	101.9	91.6	1.07935	0.148451
646302238	26.8041	4	39	4	1	194	21.965	6.23	72.7	86.6	92.2	94.5	144.9	109.1	0.721664	0.114289
646311950	41.1616	16	82	13	1	396	45.166	5.25	95.9	98.2	95.6	100.5	102.7	107.1	0.933613	0.0311048
646312059	43.6585	16	124	16	1	410	45.448	7.03	118.6	112.6	112.4	90.8	82.8	82.9	1.33957	0.000965124
646308886	51.2605	15	39	15	1	357	37.847	8.09	107.1	108.2	128.8	92.2	81.8	81.9	1.34467	0.0200745
646307860	7.85219	13	18	13	1	1732	193.52	6.23	83.1	100.5	91.1	100	111	114.4	0.844192	0.0637845
646305207	16.0959	21	42	21	1	1460	164.554	6.13	86.5	92.8	81.2	108.7	115	115.7	0.767531	0.00283267
646308200	38.3663	13	27	13	1	404	44.647	6.89	104.8	101.4	103.8	103.6	97	89.3	1.06933	0.190337
646305007	63.3745	14	77	14	1	243	27.344	5.2	106.3	106.4	107	95.8	88.5	96.1	1.14016	0.00628999
646305660	33.7264	19	115	19	1	424	47.041	5.58	128.1	106.9	116.2	93.8	75.5	79.5	1.41158	0.0145616
646310276	35.5685	12	165	12	1	343	36.62	5.67	130.8	100.2	115.8	92.6	81	79.6	1.36967	0.0328749
646305637	35.5263	5	55	5	1	152	17.347	10.2	109.8	99.2	99.4	98.7	99.7	93.2	1.05761	0.238148
646310429	49.8599	18	70	18	1	357	39.941	7.06	106.8	114.4	110.5	86.3	93.1	88.8	1.23676	0.00202186
646302188	46.696	15	74	15	1	227	25.823	6.16	106.9	105.1	105.5	96.7	91.2	94.6	1.12389	0.00232359
646305767	64.5963	13	97	13	1	161	18.674	4.97	116.6	105.9	116.7	91.4	75.9	93.5	1.30061	0.0167355
646304003	17.0702	13	21	13	1	826	91.182	8.27	84.9	95.6	106.6	104.3	95.8	112.7	0.917839	0.341341
646304112	38.6431	9	18	9	1	339	38.292	7.11	91.3	102.9	84.2	102.2	111	108.4	0.865672	0.075745
646306344	24.5122	20	61	20	1	820	92.021	5.59	85.5	90.6	79.1	104	119.4	121.3	0.740354	0.00962436
646311430	27.0393	18	62	18	1	662	73.164	6.8	103.3	103.9	103.3	95.5	95.6	98.5	1.07217	0.00226429
646306687	33.8501	8	56	8	1	387	39.787	4.82	116.4	103.9	110.7	94.4	86.5	88.1	1.23048	0.00892024
646308771	44.6475	18	101	18	1	383	43.183	10.21	79.8	84.9	100.7	114	104.1	116.5	0.793186	0.0347997
646308243	44.6524	12	49	12	1	374	40.551	8.91	89	91.9	85.1	106.2	115.9	112	0.796169	0.00272757
646308028	34.0845	9	68	9	1	355	37.002	7.53	117.2	105.6	108.9	99.3	84	85	1.2363	0.0247559
646312986	10.8623	18	45	18	1	1786	194.541	6.61	104.5	102.4	102.2	98.6	97.3	95.1	1.0622	0.00869168
646305477	32.2511	13	53	12	1	462	48.107	6.64	119.7	109	108.7	98.7	79	85	1.28435	0.0221771
646303603	15.4742	9	21	9	1	601	66.992	6.47	110	101.1	101.2	101.1	98.3	88.3	1.08551	0.168067
646302105	30.2479	17	35	16	1	605	65.516	6.1	111	114.4	128.7	81.8	80.1	83.9	1.4406	0.0028502
646309820	24.1026	13	47	13	1	780	84.847	5.38	80.9	85.6	87.5	104.2	125.6	116.3	0.733892	0.00914277
646306662	62.201	11	74	11	1	209	22.037	9.76	91.4	93.1	84.3	115.6	110.2	105.5	0.811349	0.00631919
646302498	22.5997	12	40	12	1	677	74.444	7.3	94.5	92.3	99.9	104.5	103.1	105.7	0.915097	0.020364
646305487	29.235	10	28	10	1	366	41.499	7.08	101.8	111.8	94.5	98.7	99.5	93.7	1.0555	0.368509
646308236	26.3556	22	50	20	1	793	88.043	9.35	76.5	87	84.9	104.5	121.4	125.6	0.706686	0.00882896
646305552	40.6015	13	43	13	1	399	42.029	6.15	105.1	106.8	114.7	93.8	89.4	90.2	1.19459	0.00549855
646304824	25.2372	11	19	11	1	527	59.567	7.18	99.1	104.6	111.9	98.7	92.4	93.2	1.11009	0.0680354
646308526	43.7063	12	22	12	1	286	31.022	8.88	104.9	106.8	90	97.6	105.3	95.4	1.0114	0.861671
646310566	26.4773	24	41	24	1	880	98.278	6.98	89.8	92.8	89	113.1	112.9	102.5	0.826788	0.00676903
646310793	47.2946	20	59	20	1	499	56.365	8.54	91.1	96.8	92.3	106	106.8	107	0.876173	0.00169679
646306980	33.4566	18	44	18	1	541	59.482	6.16	113.8	102.5	102.4	94.8	94.9	91.5	1.13336	0.0339016
646310057	33.7398	9	56	9	1	246	26.599	7.53	118.2	109.1	107.6	89.8	85.4	89.9	1.2633	0.00304067
646309622	26.7409	9	23	9	1	359	40.613	8.15	95.9	97.3	93.9	95.9	105.5	111.6	0.917252	0.13851
646309532	35.1893	14	77	14	1	449	47.612	6.61	87.4	88.6	86.2	115.2	113.7	108.8	0.776429	0.000254276
646305276	32.8818	23	51	22	1	812	88.062	6.92	94.6	97.6	91.7	105.3	106.4	104.5	0.897849	0.00384816
646307382	38.7424	14	49	14	1	493	54.957	6.18	76.7	96.9	87.7	116.2	107.4	115.2	0.771251	0.016208
646309264	15.4118	14	26	14	1	850	94.012	8.59	100.6	102.2	98.3	97.3	98.8	102.7	1.0077	0.716644
646303621	34.8936	7	32	7	1	235	26.471	7.05	92.1	105	119.1	100.1	87.9	95.8	1.11416	0.276403
646303374	41.8269	8	17	8	1	208	23.815	9.1	102.7	106.9	92.7	104.6	103.6	89.5	1.01545	0.823573
646307117	34.0102	13	23	13	1	394	43.915	8.09	93	110.9	107.8	92.3	101.5	94.5	1.08117	0.275498
646310432	34.7732	12	47	12	1	463	52.202	6.58	81.8	91.5	82	108.1	120.1	116.5	0.740644	0.00338198
646310093	36.859	10	81	10	1	312	35.332	5.91	122.4	108.5	113.9	90.7	80.3	84.2	1.3511	0.00411226
646306642	47.2906	8	42	8	1	203	22.073	6.64	97.9	98.9	105.4	97.1	100.4	100.4	1.01443	0.610218
646302763	54.2373	11	46	11	1	236	25.92	8.12	91.1	89.1	88.1	114.4	119.1	98.2	0.808863	0.0297535
646311779	43.4109	4	43	4	1	129	13.682	6.18	136.7	109.7	95.9	97.8	77.8	82.2	1.32777	0.103979
646312436	26.7148	13	44	13	1	554	59.709	6.23	88.8	93.4	86.6	110.3	112.4	108.4	0.811839	0.000851048
646301451	31.9149	10	31	1	1	282	32.062	6.46	100.3	111.4	120.5	100.7	76.6	90.5	1.24048	0.0778532
646305964	32.4578	16	42	16	1	533	57.622	5.83	100	111.6	108.6	92.1	94.8	92.9	1.14439	0.0195192
646308338	40.404	18	57	15	1	396	44.731	5.69	97.3	97.8	94.1	101.9	106.6	102.2	0.930801	0.0199361
646308287	36.4312	8	19	8	1	269	29.785	8.94	121.2	99.3	88	96.1	98.1	97.3	1.05832	0.59275
646309504	54.6512	12	36	12	1	258	27.067	5.15	83.2	82.2	82.7	112.1	119	120.9	0.70483	0.00020957
646305587	12.8177	8	16	8	1	905	99.018	8.85	96.2	109.8	96.1	100.7	100	97.3	1.01376	0.784195
646305939	28.2759	17	58	16	1	580	62.732	5.53	108.8	109.5	129.3	98.8	72.4	81.3	1.37663	0.0365972
1154258973	22.8893	10	23	1	1	533	57.836	6.83	104.1	97.7	72.4	131.2	90.6	103.9	0.841879	0.326808
646303691	11.8269	11	15	11	1	1040	116.47	5.17	97.9	101.8	101.4	100.3	98.2	100.3	1.0077	0.618592
646304673	30.2013	13	61	12	1	447	49.15	7.52	101.5	106.5	101.9	99.3	97.1	93.8	1.06788	0.0441232
646312101	36.9128	15	129	15	1	447	50.277	5.57	85.6	100.3	92	104.8	104.1	113.1	0.863043	0.0460401
646308358	21.4464	6	22	6	1	401	43.197	5.31	96.3	91.5	101.9	105.1	100.6	104.6	0.933613	0.107857
646302224	26.3485	13	56	13	1	482	55.25	7.36	89.4	92.9	88.8	105.7	108.6	114.6	0.824263	0.00271908
646304903	18.8999	10	12	10	1	709	76.091	10.48	117.3	111.5	94.7	96.8	94.1	85.6	1.16998	0.107298
646310058	16.0618	15	26	15	1	1295	139.082	9.79	105.7	106.4	100.7	98.1	94	95.2	1.08876	0.0172501
646303447	36.2903	5	61	5	1	124	13.791	9.77	101	91.6	111	105.9	98.5	91.9	1.02464	0.742438
646301764	12.3581	8	31	8	1	793	84.748	6.21	99.9	100	101.5	103.7	98.4	96.6	1.00904	0.702535
646312077	23.8832	11	42	11	1	582	64.531	6.8	111.5	110.4	111	85	90.5	91.7	1.24588	0.000466246
646303341	24.5935	12	23	12	1	492	55.531	8.94	100.1	105.9	101.3	94.9	99.2	98.6	1.04988	0.0935518
646301007	14.6875	9	30	3	1	640	71.568	5.21	116.5	97.3	106.1	113.9	77	89.1	1.1425	0.336769
646302023	40.1361	10	46	10	1	294	30.978	8.43	108.8	113.6	107.1	91.8	91.3	87.5	1.21766	0.00116468
646301833	17.9094	23	34	23	1	1435	156.826	6.25	109.4	106.2	102.3	97	88.1	97	1.12691	0.0297174
646305019	71	5	15	4	1	100	10.593	5.45	89.3	98.3	109.7	94.2	100	108.5	0.982161	0.815324
646300923	9.93711	7	16	7	1	795	86.825	5.31	96.2	98.3	94.9	101.1	108.3	101.2	0.931745	0.0520221
646303305	29.2191	15	205	15	1	397	43.446	7.18	113.2	102.9	110.2	93.7	89.7	90.3	1.19218	0.00604889
646310025	30.2839	9	69	9	1	317	35.3	5.41	93	89.8	94.2	108.5	108.8	105.7	0.857585	0.000733583
646309196	13.0567	12	23	12	1	988	107.435	7.56	102.6	101.8	92.4	102	104.9	96.3	0.978892	0.633187
646304212	52.3179	9	103	9	1	151	16.862	10.45	105.8	108.3	104	97.4	90.9	93.5	1.12881	0.00590014
646301979	35.468	12	59	12	1	406	44.062	4.73	116.7	107.8	112.4	88.1	86.9	88.1	1.2805	0.000696703
646312199	40.4467	14	51	14	1	403	43.262	6.96	112.3	98.7	110.5	96.7	87.9	93.8	1.15481	0.0450394
646311652	36.7159	16	41	16	1	542	60.015	6.57	118.2	106.2	112.8	92.3	83.5	87	1.28311	0.00452699
20137620	61.745	11	114	11	1	149	16.814	4.28	110.8	105.5	114.7	92.4	86.4	90.3	1.23003	0.00295481
646308469	28.1843	9	18	9	1	369	39.413	8.7	90	110	91.6	101.8	103.6	103	0.945525	0.433503
646309437	48.062	9	59	9	1	258	28.585	6.14	101.5	111.6	114.9	88.4	89.4	94.2	1.20588	0.0133449
646310561	65.5629	10	105	10	1	151	17.048	10.64	94.7	97.4	98.3	106.6	104.8	98.2	0.937984	0.0822219
646304840	20.3704	11	21	11	1	648	72.022	6.95	100.2	95.9	99.3	96.3	106	102.4	0.969478	0.37654
646303571	28.4689	11	36	11	1	418	44.873	5.94	110.5	108	106.6	96.8	87.3	90.7	1.18304	0.00505291
646311769	15.4955	8	22	8	1	555	59.346	7.02	76.3	102.3	118.7	83.3	101.3	118.2	0.981836	0.913946
646308076	50.6775	13	25	13	1	369	40.35	8.19	93.1	89.4	90.7	105.6	115.9	105.2	0.836241	0.00825036
646301546	25.8716	12	47	12	1	545	59.354	5.73	114.8	109	109.4	94.2	86.2	86.4	1.24888	0.00237523
646305639	10.3192	11	18	11	1	1347	147.491	7.52	99.7	113	102.3	97	93.2	94.9	1.10488	0.0773042
646305819	34.0206	12	47	12	1	388	41.755	6.62	116.6	107.9	118.7	89.2	83.6	84.1	1.33593	0.00156694
646309407	32.6347	16	37	16	1	668	71.706	6.27	85.1	99.2	85.3	106.4	109.9	114.1	0.815981	0.017254
646305568	29.4007	15	34	15	1	534	57.134	8.46	87.8	94	83.6	111.6	113.7	109.4	0.792949	0.00210818
646313104	29.7405	12	42	12	1	501	54.538	8.16	84.9	89.9	85.3	112.5	116	111.5	0.765	0.00022503
646304171	39.3502	9	41	9	1	277	29.464	5.35	112.6	104.9	117.1	86.8	89.7	88.9	1.26074	0.00325787
646306840	22.5617	17	37	17	1	851	90.889	5.71	105.3	105	105	96.4	92.7	95.6	1.10748	0.000829861
646311983	29.9252	15	69	15	1	401	44.896	7.84	94.2	92.8	85.9	113	106.3	107.9	0.834046	0.00517994
646312711	34.0502	9	46	9	1	279	29.862	6.8	113.4	115.8	116.6	83.7	83.7	86.8	1.36035	2.70127e-05
646305836	64.3478	7	54	6	1	115	12.095	9.95	98.2	87.7	112.8	112.7	97.6	91	0.991371	0.933145
646311016	37.4346	13	50	13	1	382	42.193	5.25	94.8	93.3	99.6	100.3	105.7	106.3	0.92123	0.0381996
646301518	25.3165	10	21	10	1	474	55.166	6.46	95.7	119	96.6	89	98.4	101.3	1.07828	0.424396
646310283	10.2439	8	12	8	1	1025	112.73	4.67	93.3	104	101.7	98.2	91.5	111.3	0.993355	0.925104
646308543	15.4867	11	12	11	1	904	100.129	6.18	104.3	101.9	91.2	102.9	102	97.7	0.982816	0.709678
646310458	17.6565	9	15	9	1	623	69.746	5.71	87.9	101.9	103.2	100.7	93	113.4	0.954087	0.574805
646303194	48.2143	11	66	11	1	280	31.956	5.24	109.9	102.2	109.3	96	90.1	92.5	1.15363	0.0090193
646309116	32.9577	12	40	12	1	355	38	5.33	115.4	111.4	112.1	84.1	89	88	1.29797	0.00018033
646312100	6.71642	7	31	7	1	1340	151.133	6.38	92.8	91.5	108.7	107.5	101.8	97.7	0.954397	0.494608
646305509	28.7535	17	38	17	1	706	77.473	6.83	86.3	91.9	87.5	101.8	114.2	118.2	0.795033	0.0119458
646308093	23.8693	8	12	8	1	398	44.446	6.18	81.1	106.2	79.9	116.6	110.2	106	0.802885	0.0743484
646311794	34.5382	16	63	16	1	498	55.191	5.57	107.6	104.7	109.3	97.9	86	94.6	1.15476	0.0193022
646309342	19.7597	11	15	11	1	749	82.658	7.25	105.2	104.5	100.1	98.4	98.8	93	1.06754	0.056558
646305911	32.3661	13	45	13	1	448	48.104	5.62	117.9	107.9	113.8	90.3	84.7	85.3	1.30465	0.00147925
646308325	26.0274	7	13	7	1	365	40.362	6.35	100.5	87.5	91.2	116.3	107.4	97.1	0.870324	0.109618
646301763	16.5906	11	19	11	1	657	73.01	6.61	203.6	103.8	107.7	64.3	60.6	60.1	2.24378	0.0786677
646308363	61.6667	10	27	10	1	180	20.167	9.04	98.5	104.2	109.4	100.5	91.1	96.2	1.08443	0.123232
646301117	34.1004	14	35	14	1	478	51.76	6.21	112.9	104.7	116	88.2	87	91.3	1.25178	0.003437
646302963	55.6391	13	54	13	1	266	28.799	8.63	97.2	96.5	95.8	106.2	103	101.2	0.932668	0.0100872
646302221	14.7876	17	41	17	1	1224	135.766	6.6	93.3	94.6	84.2	105.4	109.2	113.4	0.829573	0.00964443
646307042	21.2264	7	19	7	1	424	47.708	6.61	92.6	99.9	99.1	97.4	96.9	114.1	0.945525	0.410987
646309637	24.4032	9	27	8	1	377	42.328	6.67	100.1	100.1	96.3	101.5	105.1	97	0.976614	0.424454
646311507	58.4	10	84	10	1	125	14.367	10.32	109.5	98.4	106.4	100.7	90.4	94.8	1.09934	0.100722
646309907	22.2707	9	21	9	1	458	52.082	5.74	94.5	97.1	93.2	97.5	111.8	105.9	0.903553	0.0781633
646311792	25.6831	11	43	11	1	366	40.127	6	101.7	98.6	104.1	100.3	100.2	95.1	1.02977	0.278519
646306187	15.6109	18	41	18	1	1326	144.084	5.71	108	109.7	105.6	94.8	90.9	91	1.16841	0.000889787
646311933	12.0795	9	16	9	1	654	70.98	7.49	97.5	98.7	101.6	106.1	103.3	92.9	0.985114	0.738788
646307707	11.1455	12	22	11	1	1292	143.673	7.05	96.8	98	93.2	104.4	108.1	99.4	0.923373	0.0517379
646309642	40.9396	9	35	9	1	298	32.802	6.39	128.4	106.5	117.3	88.7	74.1	85	1.42131	0.0106264
646303263	19.715	7	23	7	1	421	47.326	6.43	104.3	102	92.2	97.2	106.6	97.8	0.989721	0.839927
646311000	28.6207	8	35	7	1	290	31.13	6.34	86.8	99	119	117.9	79.6	97.6	1.03287	0.834558
646311804	34.3085	11	41	11	1	376	42.146	7.05	110.6	108.8	110.7	94	83.8	92	1.2235	0.00320912
646309023	34.058	10	23	10	1	276	30.892	6.57	102.6	103.7	102.7	96.7	102.6	91.7	1.06186	0.131302
646306475	37.7778	10	31	10	1	270	27.962	10.52	94.9	107.3	92.3	93.4	112.8	99.3	0.963993	0.645137
646302194	17.3724	14	18	14	1	921	105.183	6.57	99.2	109.2	103.5	101.7	90.9	95.6	1.08223	0.137397
646309329	37.6518	9	30	9	1	247	27.61	9.47	103.7	98.6	98.2	101.3	99.8	98.4	1.00334	0.873113
646308179	28.8372	5	19	5	1	215	24.13	5.22	98.9	103.6	122.4	92.8	90.6	91.6	1.18145	0.0822319
646307679	33.3977	15	34	15	1	518	56.999	8.12	81.8	90.7	91.9	106.7	115.8	113	0.788077	0.00473143
646308176	29.2731	14	49	14	1	509	56.505	6.93	118.5	107.2	110.6	94.6	84	85.2	1.27483	0.00697182
646308120	38.009	8	32	8	1	221	25.335	7.64	115.2	120.3	110.3	79.9	86.7	87.6	1.36035	0.00126831
646311346	28.877	9	58	8	1	374	39.576	6.1	119.4	124.2	106.1	79.3	88	82.9	1.39768	0.00514778
646309331	40.7942	10	76	10	1	277	29.81	8.65	94.8	96.7	86.4	106.2	110	105.8	0.863043	0.0128647
646305175	30	7	26	7	1	310	32.94	6.96	99.4	99.8	95.5	101.8	102.7	100.8	0.96528	0.0750164
646304666	27.6316	14	63	14	1	532	57.46	4.65	104.9	105.7	115.8	96.4	89.5	87.8	1.19255	0.0160342
646309347	15.264	25	32	25	1	1913	215.767	7.03	82.9	95.6	93.4	105.7	107.8	114.5	0.828963	0.016797
646303493	38.9068	12	108	12	1	311	33.731	5.24	82.6	91.7	98.3	112.7	102	112.7	0.832621	0.0342156
646308125	50	9	149	9	1	174	19.347	6.96	85.8	89.1	86.1	111.7	115.8	111.5	0.769912	0.000120345
646307687	12.5561	10	19	10	1	892	99.757	5.16	86.4	106.3	82.2	104.2	110.3	110.6	0.845586	0.0960698
646303404	55.0409	15	32	15	1	367	40.853	6.76	106.2	100.6	106.2	95.6	94.6	96.9	1.09021	0.0120984
646308488	44.8485	11	36	11	1	330	36.055	4.75	117	106.9	109.7	90.5	86	89.8	1.25272	0.00249973
646304483	11.2116	5	23	5	1	553	60.754	5.59	76	65.8	54.8	77.8	209.3	116.2	0.487478	0.156189
557643717	24.0695	9	60	2	1	403	43.334	4.97	90.6	94.2	101.7	107.6	104.6	101.4	0.913584	0.072495
646310544	35.503	10	23	10	1	338	38.333	6.6	99.7	101.3	91	103.1	104.5	100.4	0.948052	0.193785
646302597	25.9615	9	18	9	1	416	46.742	7.74	103	98.2	98.4	98.2	106.5	95.7	0.997337	0.94483
646305029	32.9609	7	40	6	1	179	19.271	9.54	106.5	104.9	94	101.9	98.2	94.5	1.03666	0.465815
646309690	38.8235	14	50	13	1	340	37.19	5.29	117.5	116	115.4	82.7	82.4	86	1.38949	1.55477e-05
646305277	50.4237	16	105	16	1	236	25.918	8.27	93.6	92.7	88.7	112.7	105.7	106.6	0.846154	0.00333365
646310563	39.2283	13	54	13	1	311	34.084	6.46	114.1	115.1	114	88.2	82.1	86.5	1.33645	9.96454e-05
646303897	27.972	14	33	14	1	572	63.495	6.81	80.4	89.6	85	99	126.5	119.5	0.73913	0.0257954
646303546	18.5897	9	27	9	1	468	50.447	9.58	105.4	118.1	92.9	97.7	96.7	89.2	1.11566	0.231314
646308294	75.6098	10	80	10	1	164	18.434	4.64	111.8	97.6	118.3	95.6	88.5	88.2	1.20345	0.0483395
646307867	17.2798	13	33	7	1	897	101.015	7.83	81.1	86.1	79	114.9	119.8	119	0.69607	0.000159586
646309821	26.6332	9	27	9	1	398	42.211	7.61	99.8	108.4	110.4	88.1	97.2	96.1	1.1322	0.0459248
646308611	32.0856	10	41	10	1	374	40.2	7.02	113.3	111.2	111.5	93.3	86.8	84	1.27225	0.00106772
646301732	31.2693	10	50	10	1	323	34.334	6.79	116.3	101.7	117.7	95.3	83	86	1.27015	0.019628
270056469	36.5385	8	67	1	1	260	28.565	6.3	116.6	127	111.1	78.6	88.2	78.5	1.44598	0.00299423
46193755	13.2139	11	44	11	1	893	93.21	5.3	80.2	95.5	86.7	94.9	122	120.8	0.777021	0.0641139
646307654	27.8177	9	41	9	1	417	45.681	6.43	89.8	90.8	93.9	108.9	110.4	106.1	0.843577	0.000653034
646313078	22.2352	19	56	19	1	859	94.167	5.76	109.5	122.7	105.2	82.4	94.5	85.7	1.28484	0.0174634
646309312	24.3169	8	20	8	1	366	41.498	6.89	101.1	118.5	89	87.5	110	94	1.05866	0.627503
646301211	19.8374	9	14	9	1	615	68.231	6.51	91.7	110	91.9	99.6	105.3	101.4	0.958537	0.538172
646302931	53.7037	10	47	10	1	162	17.533	5.4	95.5	74	91	139.8	104.1	95.8	0.766853	0.153251
646312458	44.0625	12	43	12	1	320	34.735	6.84	106.3	105.4	104.3	95.8	93.9	94.2	1.11307	0.000204837
646307961	11.0783	12	31	12	1	1354	148.517	5.15	82.6	92.5	83.5	110.6	113.3	117.5	0.757469	0.00180517
646308688	12.4811	22	42	22	1	1987	220.007	6.37	88.6	97.4	84.6	102.4	112.8	114.3	0.821244	0.0210004
646305831	33.6406	4	10	4	1	217	22.395	8.66	110.1	111.7	95.3	95.9	96.8	90.3	1.12049	0.112358
646301848	30.456	15	25	15	1	614	67.479	6.37	91.2	91.8	89.9	103.7	116.4	107.1	0.834046	0.00919003
646303708	12.327	9	14	9	1	795	89.77	5.94	99.8	99.9	98	98.4	104.6	99.3	0.984783	0.49215
646307814	24.5935	10	45	10	1	492	54.354	8.87	93.5	91	86.7	105.6	118.4	104.8	0.824818	0.0165001
646309143	16.4195	12	15	12	1	944	101.221	8.66	100.9	97.9	93.7	95.1	109.3	103.2	0.95091	0.336486
646308441	21.1024	11	30	11	1	635	67.447	6.46	110.4	110.4	108	91.3	91.2	88.7	1.21239	8.00789e-05
646309559	17.3055	12	14	12	1	861	92.576	9.35	99.1	105.4	103.4	93.6	96.9	101.6	1.05409	0.151237
646311713	56.4706	12	117	12	1	170	20.033	10.67	88.9	89.3	99.9	111.5	107.8	102.6	0.863933	0.0300819
646310688	30	10	22	10	1	390	44.78	9.63	96.6	109.5	92.2	104.1	108.7	89	0.988403	0.889689
646311787	51.4706	8	104	8	1	136	15.777	10.49	107.1	101.9	104	98.5	95.6	93	1.09021	0.0169778
646310495	19.9571	7	12	7	1	466	50.782	9.19	95.9	97	87.4	96.7	114.9	108.2	0.876485	0.0977947
646312674	17.971	11	26	11	1	690	75.801	6.95	75.1	90.9	92.8	105.7	125.7	109.9	0.758277	0.0293356
646303731	13.7555	11	25	11	1	916	101.599	6.43	101.2	101.9	111.8	93.5	93.9	97.6	1.10491	0.0529387
646304853	27.439	10	20	10	1	492	56.062	7.25	102.2	108.5	99.6	96.8	99.8	93.1	1.07111	0.104155
646311627	25.375	16	26	16	1	800	89.231	7.36	108	105.5	101.1	95.8	97.3	92.3	1.10231	0.0176976
646308408	22.8519	10	27	10	1	547	60.862	4.87	89.6	91	94.5	111.9	108.2	104.8	0.846722	0.00273121
646301301	16.6445	12	19	12	1	751	84.133	5.59	92.8	105.9	92.2	96.3	99.3	113.5	0.941119	0.431179
646309750	13.5338	9	31	9	1	532	58.229	5.31	94.4	100.9	104.8	101.1	99.7	99.1	1.00067	0.983824
646307968	28.9474	13	63	13	1	456	50.281	8.46	104.8	110.1	109.4	87.4	98.2	90.2	1.17585	0.0112995
646306314	18.9189	4	21	4	1	333	35.731	4.77	95.5	97.7	108	102	90.3	106.5	1.00803	0.903201
646312648	32.2034	9	34	8	1	354	37.101	8.69	112.1	113.7	108.8	87.8	89.9	87.7	1.26074	0.000138254
646304453	22.7364	8	20	8	1	497	54.108	4.75	94.8	96.9	96.9	96.7	112.6	102.1	0.926782	0.182661
646306441	44	6	11	6	1	175	19.11	5.73	113.8	104.8	94.5	97.9	100.4	88.5	1.0917	0.257773
646312629	26.9231	10	43	10	1	416	46.463	5.81	104.1	113.7	120.1	96.2	80	85.9	1.2892	0.0189729
646310812	27.4945	7	23	7	1	451	46.189	5.02	81.2	85.2	80.7	107.5	124.8	120.6	0.700198	0.00284124
646309286	43.2143	12	43	12	1	280	30.859	7.08	115.4	99.6	116.4	93	88.5	87.2	1.23335	0.0216697
646312556	30.4636	4	199	4	1	151	16.678	7.88	118	104.1	119.1	95.8	78.7	84.4	1.31788	0.0170124
646306456	47.7528	9	49	9	1	178	19.424	9.7	92.1	91.8	86.7	109.1	112.5	107.7	0.821743	0.000976762
646305835	28.8306	11	38	11	1	496	54.475	5.92	110.4	109.5	100	97	93.8	89.4	1.14168	0.0294742
646305958	37.8205	11	50	11	1	312	34.882	6.57	84.3	88.2	85.2	95	122.3	124.9	0.753068	0.0431012
646305024	29.0323	6	45	6	1	217	24.131	6.3	112.8	96.3	108.1	94.6	90.6	97.5	1.12204	0.0958258
646301748	48.4615	11	38	11	1	260	28.208	7.62	116.2	120.9	108.3	84.8	88.4	81.4	1.35664	0.001957
646309874	24.183	7	16	2	1	306	33.93	5.77	86.2	96	95.3	93	116.3	113.2	0.860465	0.132522
646308657	36.3971	8	24	8	1	272	30.001	7.56	102	101.4	103	101.1	95.5	96.9	1.04395	0.0694953
646302466	36.7876	15	65	15	1	386	43.423	5.76	94.8	94.6	93.6	104.6	105.2	107.2	0.892744	0.000199715
646301792	27.3196	4	27	4	1	194	21.634	7.2	105.8	96.4	98.3	98.7	105.9	94.8	1.00367	0.936678
646303786	47.7011	7	34	7	1	174	19.204	7.25	112.5	111.4	118	79.8	84.9	93.4	1.32468	0.00331894
646309847	35.6846	6	14	6	1	241	27.68	9.35	99.6	97.3	90.7	94.1	104.9	113.5	0.92032	0.252575
646303602	27.7551	5	22	5	1	245	26.238	4.78	94.7	104.3	100.2	97.6	101.7	101.5	0.994681	0.87113
646306909	23.9095	10	37	10	1	619	69.043	8.16	113.9	105.5	115.7	89	86.5	89.4	1.26501	0.00202185
646301630	19.2424	13	63	10	1	660	71.743	5.45	130.1	106.4	116.7	87.4	78.2	81.2	1.43112	0.0085973
646301844	15.3101	5	19	5	1	516	55.647	5.38	117.3	129.6	93.7	85.4	84.8	89.2	1.31303	0.0634426
646303177	38.0805	12	26	12	1	323	36.897	7.66	97.7	97.7	93.6	101.6	109.7	99.8	0.928962	0.0918966
646309268	28.4375	15	31	15	1	640	69.293	5.71	80.4	93	84.6	103.9	111.5	126.5	0.754607	0.0212336
646305096	40.8	8	35	8	1	250	27.847	8.1	103.9	103.4	96	103.5	100.8	92.4	1.02224	0.628595
646310305	8.98329	9	11	8	1	1436	159.811	8.1	82.7	104.2	83.1	108	116	106	0.818182	0.0608607
646309728	7.12144	8	17	8	1	1334	148.881	5.45	96.7	104.6	83.4	102.8	110.1	102.4	0.90295	0.201094
646309315	38.7255	8	95	8	1	204	22.277	7.31	124.5	105.6	115.6	95.8	77.6	80.8	1.35995	0.0175944
646302072	20.9215	15	38	15	1	803	88.305	5.71	108	107.4	116.9	96.6	86.3	84.8	1.24131	0.0110603
646305904	21.5	4	23	4	1	200	21.935	7.83	99.2	97.3	93.9	110.5	102.2	96.9	0.937984	0.206602
646310481	9.88539	11	16	11	1	1396	156.598	5.54	101	110.2	93.1	92.9	95	107.9	1.02874	0.698809
646310006	56.7797	9	24	9	1	236	25.38	5.6	116.5	106.1	114.8	91.5	81.1	90	1.28484	0.00549652
646308238	18.1176	14	36	14	1	850	90.853	5.31	116.1	109.8	107.1	89.6	90.8	86.5	1.24766	0.00173575
646302134	27.7966	16	44	16	1	590	63.101	6.16	121.2	109.3	113.1	91.6	83.2	81.7	1.33957	0.00340596
646312220	27.451	5	18	5	1	204	22.388	6.6	112.3	97.2	110.8	99.8	85.6	94.4	1.14475	0.100273
646305955	8.8586	7	9	7	1	1174	128.772	5.4	104.7	104.7	101.6	98.2	100.5	90.4	1.07575	0.0864252
646305205	58.5774	14	39	14	1	239	26.861	6.02	113.5	126.6	107.5	79.3	88.2	84.9	1.37718	0.00692912
646302281	48.6056	10	31	7	1	251	26.313	5.99	122.9	113.8	107.7	84.1	84.3	87.2	1.34742	0.00283058
646308237	13.8528	13	41	11	1	924	100.689	9.48	77	85.9	81.8	109	123.5	122.8	0.688714	0.00236749
646312192	47.619	9	76	2	1	147	15.533	10.15	99.4	98.4	96.7	103	104.4	98.2	0.963678	0.143337
646307895	17.3844	9	13	9	1	627	67.285	9.44	102	105.8	96.1	96.8	106.9	92.4	1.02634	0.639372
646307734	36.2007	12	63	12	1	279	31.804	6.06	107.6	113.2	101.1	91.3	93.8	93	1.1575	0.0150225
646312091	30.7584	17	41	17	1	712	79.847	6.64	89.2	94	87	107	108.6	114.1	0.819533	0.00265472
646300878	26.0163	10	30	10	1	492	52.625	7.3	121.4	108.7	117.6	93.6	78	80.7	1.37812	0.00649608
646309943	14.1061	9	12	9	1	716	76.91	6.58	99.1	102.3	107.2	92	93.5	105.9	1.05903	0.315016
646306332	29.902	7	32	7	1	204	21.819	6.19	110	101.3	110	100.7	85.3	92.7	1.15285	0.0555277
646307080	20.6311	8	20	8	1	412	44.989	6.7	100.6	105.1	90.5	113.9	98.9	91	0.974984	0.766872
646312124	26.2745	19	33	19	1	765	85.068	9.29	92	97	86.2	103.3	110.6	110.9	0.847291	0.0143215
646312325	38.3399	10	36	10	1	253	28.119	9.28	107.9	107.9	102.1	99.3	90.8	92.1	1.12651	0.0220894
646307970	12.4486	10	13	10	1	972	107.639	7.2	95.2	108.8	104.4	98.4	91.1	102.1	1.05761	0.337797
646308504	14.3064	10	21	10	1	692	76.643	5.3	81.9	102.7	91.9	116.7	97.4	109.5	0.85445	0.129191
646302920	36.8421	13	40	13	1	399	43.576	7.68	129.1	102.4	120.3	92.9	77.4	77.9	1.41741	0.0210129
646306442	12.1072	10	15	10	1	1082	118.607	6.51	96.6	109.9	95.2	108.9	92	97.4	1.0114	0.876424
646312150	35.8601	9	51	9	1	343	37.184	6.11	107.2	108.6	104.7	98	89.7	91.8	1.14669	0.00755753
646310730	22.4409	11	19	11	1	508	57.797	6.81	97.3	109.5	99.8	93.1	96.2	104.1	1.04499	0.424844
646301494	14.0823	9	27	8	1	632	70.447	7.09	89.7	104.4	83	105	113.4	104.3	0.858692	0.094444
646301116	23.8971	6	50	6	1	272	29.35	6.54	104.8	104.3	98.4	95.6	99.7	97.1	1.05164	0.10179
646305448	39.5894	12	36	12	1	341	36.21	6.58	112.6	116.5	110.7	92.7	82.2	85.2	1.30642	0.0017208
646307335	23.8372	9	30	6	1	344	36.415	8.02	100	119.8	105.4	81.2	97.3	96.4	1.18298	0.100669
646302278	42.328	5	28	5	1	189	20.069	7.06	65.8	97	136.9	95.7	93.6	111	0.998002	0.992956
646303557	34.5845	13	38	13	1	373	40.881	7.59	92	93.6	90.2	107.4	108.3	108.4	0.850972	9.86713e-05
646310769	61.9048	11	67	11	1	147	16.364	10.64	96.1	86	113.6	114	97.4	92.9	0.971738	0.794637
646312408	25.6484	8	20	4	1	347	39.528	7.96	125.7	94.4	115.3	99.6	76.2	88.7	1.26805	0.107283
646310015	17.4419	16	22	16	1	1118	121.562	5.43	92.5	97.2	89.8	102.8	112.4	105.3	0.872075	0.0191217
646305625	12.7807	13	18	13	1	1158	129.245	5.87	92.9	105.6	93	98.6	101.4	108.5	0.944895	0.332474
646305511	33.9744	14	32	14	1	468	49.593	5.74	125.3	105.1	105.8	92.1	86.4	85.3	1.27445	0.0254937
646306565	29.4595	9	26	9	1	370	40.008	6.05	117.6	102.1	116	90.3	86.8	87.1	1.27063	0.00915965
646309474	35.5634	10	29	10	1	284	31.819	9.16	99	102.6	87.7	103.5	100.5	106.7	0.931123	0.213948
646302151	14.375	23	39	23	1	1600	172.711	6.16	104.6	109	104.8	95.4	93.7	92.6	1.13028	0.0017643
646309486	25.7757	12	45	12	1	419	46.115	6.84	107.3	123.3	109.8	80	92.9	86.8	1.31074	0.0123392
646305281	28.6445	12	52	11	1	391	44.495	6.06	109.1	107.6	103.3	94.9	90.1	95	1.14286	0.00493904
646312791	34.472	11	77	10	1	322	34.756	7.34	94.6	98.3	96.1	100.6	105.6	104.8	0.92926	0.0177317
646309550	43.8144	8	43	8	1	194	21.549	8.05	83.5	88	88	107.4	116.8	116.2	0.762338	0.00135029
646306297	18.8679	6	16	6	1	424	44.927	4.83	102	94.4	93.1	90.1	105.8	114.7	0.932067	0.413157
646309440	27.3381	9	28	9	1	417	46.22	8.13	82.7	85.5	83.2	119.7	117.2	111.7	0.72117	0.000209445
646304305	58.4906	6	24	6	1	106	11.655	5.5	91.8	94	99.4	98.8	112.9	103.1	0.905972	0.106045
646303613	19.7368	4	13	4	1	304	34.824	5.1	97.1	103	88.9	98.4	101.2	111.5	0.928962	0.266371
646312213	35.6725	9	37	4	1	342	36.218	5.57	109.4	108.9	137.2	83.1	79.5	81.9	1.45399	0.0170793
646312656	45.7364	10	51	10	1	258	27.615	5.45	116.7	104	115.2	92.2	86.5	85.4	1.27187	0.00614277
646306602	15.9064	11	14	11	1	855	96.468	8.95	94.6	110.6	102.2	93.3	97.9	101.5	1.05022	0.398931
646310382	40.5594	8	101	8	1	143	15.582	11.41	106.2	95.2	109	103.4	92.2	94	1.07182	0.272877
646310568	11.3008	12	14	12	1	1230	139.256	5.76	102.4	104.3	87.6	100.6	109.3	95.8	0.962709	0.595268
646309696	17.9916	8	27	8	1	478	53.161	6.38	85.5	113.5	124.7	105.8	87.8	82.7	1.17155	0.309955
646310830	33.574	9	40	9	1	277	29.911	5.27	104.1	103.6	108.9	96.9	91.4	95.1	1.11715	0.00910836
646308555	35.0617	13	37	13	1	405	45.176	5.21	100.1	95.8	95.9	102.6	102	103.6	0.946788	0.0214968
25392211	92.3077	6	41	2	1	78	8.45	4.42	117.7	105.4	118.2	87.1	78.4	93.2	1.31929	0.0100969
646301601	51.3966	8	41	8	1	179	18.784	5.6	120.9	108.8	120.1	90.1	78.2	82	1.39752	0.00321479
646309678	45.5	8	29	8	1	200	21.95	5.52	112.8	97.7	96.7	96.3	98.2	98.3	1.04918	0.412171
646305479	18.4855	8	30	8	1	449	51.214	6.25	101.6	103.8	109.3	95.7	92.8	96.8	1.10305	0.0191774
646310014	43.6975	4	18	4	1	119	13.122	5.1	107.3	101.6	87	104.8	102.8	96.5	0.973035	0.69753
646310137	30.4659	7	24	7	1	279	30.664	10.3	113.1	111.5	95	98.5	96.8	85.1	1.1398	0.141891
646306791	15.7195	13	18	13	1	827	91.834	6.48	100.1	103.4	86.5	97.5	104.9	107.6	0.935484	0.327989
646311720	26.729	11	32	11	1	535	56.532	6.74	86.3	93.7	91.1	115	109.3	104.6	0.824263	0.00652539
646312391	20.117	14	27	14	1	855	95.507	6.55	89.8	94.9	97.9	102.2	105.7	109.5	0.890359	0.0215396
646305834	35.9517	7	33	7	1	331	36.175	7.36	85.8	88.6	79.3	109.9	111.5	125	0.73239	0.00501457
646301362	42.9688	11	112	10	1	256	26.021	9.17	113.4	102.1	110.1	90.9	89	94.6	1.18616	0.0103449
646308183	30.6349	18	49	18	1	630	71.04	5.66	104.1	101.9	112.6	97.2	89.7	94.5	1.1322	0.0343699
646309436	59.1133	11	37	11	1	203	22.996	4.88	75.5	84.9	86.4	109	114.3	130	0.698556	0.00774932
646307038	18.3183	16	25	16	1	999	109.795	6.23	85.8	94.2	84.5	108.6	115	111.9	0.788376	0.00265108
646308043	28.3168	12	30	12	1	505	55.612	5.77	116.7	110.1	108.9	91.5	84.5	88.2	1.27063	0.00164982
646306587	30.8057	6	20	6	1	211	23.222	8.25	104.3	99.3	110.4	99.5	93.7	92.8	1.0979	0.0717028
646301462	24.3478	5	24	4	1	230	24.196	4.91	79.6	94	103.3	92.1	113.7	117.2	0.857276	0.215259
646310799	29.1971	6	12	6	1	274	30.191	6.07	114.4	103.6	102.5	105.7	88.9	85	1.14628	0.139178
646308729	24.2009	6	41	6	1	219	24.519	9.92	87.6	84.7	108.8	111.1	99.7	108.1	0.881468	0.204805
646305456	44.6541	10	406	10	1	159	18.136	9.92	98.5	100	96.7	102.4	101.3	101.1	0.968504	0.0366188
646304643	25.9352	11	38	11	1	401	45.018	7.01	115.2	102.7	107.1	95.5	89.1	90.4	1.18182	0.0159056
646307067	10.6209	11	12	11	1	1224	139.404	6.99	89.8	107.3	80.6	107	108.7	106.5	0.861887	0.132143
646310090	33.0579	11	22	11	1	363	41.619	9.5	86.8	94.6	97.4	108.2	103.7	109.4	0.867725	0.0172633
646308840	32.4859	13	81	11	1	354	38.195	6.96	126.3	112.1	111.9	88.8	81	79.9	1.40288	0.00373262
646305592	14.0107	11	14	11	1	935	105.359	5.17	87.7	101.3	94.6	102.6	100.2	113.7	0.896051	0.127615
646310877	28.4946	9	33	9	1	372	39.601	5.22	131.8	108.9	113.9	85.5	77.6	82.3	1.44499	0.00763802
646312537	38.3399	10	43	10	1	253	27.377	5.53	116.2	110	123	92.9	74	84.1	1.39124	0.00781725
646308383	18.3274	7	10	7	1	562	62.638	9.17	109.2	100.2	86.1	96.5	111.8	96.2	0.970443	0.741042
646309144	17.0213	16	30	16	1	940	105.251	5.95	84	93.6	90.6	102.5	115.2	114.1	0.808318	0.0128552
646309393	30.4825	12	37	12	1	456	48.945	5.15	95.2	95.1	95.8	104	106.4	103.6	0.911146	0.000497574
646304592	22.5352	11	31	11	1	568	60.644	7.11	96.2	88.3	89.7	107.3	112	106.5	0.841621	0.00446076
646302765	39.5918	10	43	10	1	245	26.229	6.27	119.2	103.6	114.2	88	88	87.1	1.28088	0.00590607
646305514	24.4898	11	21	11	1	490	54.493	5.83	98.8	106.8	100.1	98.9	100.6	94.9	1.03838	0.277568
646306319	26.3587	9	28	9	1	368	41.725	6.54	101.8	112.6	85.9	85.9	108.2	105.6	1.002	0.985679
646302021	30.3207	10	44	10	1	343	36.843	6.07	108.4	115.4	105.5	88.4	91.3	91	1.21648	0.00316324
646304763	21.6216	6	15	6	1	333	36.978	9.36	100.6	114.5	85.9	97.1	108	93.9	1.00669	0.946265
646301711	12.956	8	14	8	1	795	88.425	6.32	91.5	108.2	110.3	103.7	79.7	106.8	1.06823	0.56111
646312447	9.86047	10	20	1	1	1075	121.673	5.29	121.4	111.6	95.1	88.4	103.7	79.8	1.20669	0.145419
646305924	21.4642	12	32	12	1	601	63.539	5.92	123.3	110.4	117.2	88.5	78	82.6	1.40867	0.00212548
646309593	27.4725	7	30	7	1	273	30.101	5.78	108.9	103.3	109.3	104.4	91.7	82.4	1.1544	0.0978782
646306834	30.3448	9	27	9	1	290	32.306	6.62	91.4	104.4	91.3	100.5	105.4	107.1	0.917252	0.145127
646302523	28.5326	8	16	8	1	368	40.665	6.81	97.5	105.9	89.6	82.6	113	111.4	0.954397	0.691683
646305556	13.4494	8	11	8	1	632	70.191	6.51	89	106.6	96.1	86.3	111.7	110.4	0.94585	0.597238
646306501	31.5217	13	20	13	1	552	59.976	5.53	94.6	97.4	88.9	108.7	104.6	105.8	0.880288	0.0101972
646306556	25.3886	12	31	12	1	579	62.847	6.3	117.7	132.4	109.3	82.6	76.8	81.1	1.49439	0.00472472
646310153	44.6602	10	31	10	1	206	22.617	7.06	85.3	89.2	94.5	109.9	105.1	116	0.812689	0.00746804
646303452	16.3355	13	22	12	1	906	100.582	8.48	100.4	97.8	90	108.8	101.9	101.1	0.92431	0.118406
646302685	24.1758	10	26	10	1	364	40.46	6.81	95.2	103.8	109	85.6	96.5	109.9	1.05479	0.546118
646309081	31.4225	14	37	14	1	471	50.167	6.38	78.9	88.6	80.5	113.5	121.7	116.8	0.704545	0.000827744
646312022	11.25	14	29	14	1	1520	163.242	9.2	88.7	92.6	82.2	112.6	112.6	111.2	0.783294	0.00137689
646311805	36.7781	11	43	11	1	329	36.79	6.9	114.6	107.4	112.3	96.5	86.8	82.5	1.25771	0.0080028
270056451	37.0229	7	90	6	1	262	27.82	6.55	118.4	102.7	115.4	97.4	83.5	82.6	1.27704	0.0230897
646312222	28.9412	9	24	9	1	425	46.943	6.6	110.2	106.4	115.7	90.6	96.7	80.3	1.24178	0.0171747
646307732	48	10	37	10	1	225	24.965	7.18	109.1	108.6	108.5	94	88.2	91.5	1.19182	0.000490744
646312628	23.5465	6	23	6	1	344	36.365	6.4	111.9	110.5	105.2	95.5	90.1	86.9	1.2022	0.00474613
646304594	17.9548	14	23	14	1	841	91.022	8.53	101.5	104	90.3	97.6	106.5	100.2	0.972067	0.59928
646306462	93.5065	7	48	3	1	77	8.349	4.49	109.7	98.5	115.1	93	91.3	92.4	1.16841	0.0341461
646309578	19.9616	10	16	10	1	521	59.307	6.34	98.4	99.7	94.2	106.4	108.3	93.1	0.949643	0.365065
646301907	20.0743	6	31	6	1	269	28.786	4.64	87.1	106.7	133.7	84.6	83.1	104.9	1.20139	0.295761
646306628	25.641	5	14	5	1	234	24.605	7.77	113.9	110.3	96.7	91.5	91	96.5	1.15018	0.0647771
646306939	18.9189	6	13	6	1	444	47.362	5.47	93.6	95.8	97	106.3	109.2	98.1	0.913265	0.0592274
646301254	21.6185	17	32	17	1	865	96.703	7.09	89.3	97.9	88.9	104.4	109.8	109.7	0.852424	0.00974428
646301479	25.1908	5	34	3	1	262	27.297	6.05	170.3	142.8	81.4	66.8	69.4	69.4	1.91877	0.0747698
646309528	50	5	75	5	1	122	13.858	9.47	100.2	98.4	105.3	102.9	99.6	93.5	1.02669	0.486946
646310225	31.2139	5	36	5	1	173	18.681	6.68	114.4	97.5	120.3	99.6	81.5	86.6	1.24094	0.0688841
646302178	18.8645	8	18	8	1	546	61.418	7.14	90.2	90.6	91	107.6	107.7	112.8	0.828406	0.000411992
646307674	45.5	7	16	6	1	200	22.76	8.02	91.6	92.5	106.4	109.9	110.9	88.7	0.938611	0.506063
646307685	26.4317	5	11	5	1	227	25.997	9.89	109.3	100.5	92.3	105.9	100.8	91	1.01478	0.834369
646312295	21.1297	10	30	10	1	478	52.826	5.66	94.5	96.7	102.1	95.6	103.3	107.8	0.956309	0.349259
646310828	12.5	9	25	9	1	728	78.246	5.67	93.7	107.2	79.3	84.1	98.4	137.3	0.876173	0.499977
646309328	25.7967	15	35	15	1	659	75.607	8.09	85.3	98.5	75.7	106.3	111.8	122.5	0.761891	0.0293783
646312056	31.9654	15	37	15	1	463	51.833	6.13	127	106.9	110.7	92.5	77.1	85.7	1.34978	0.0173463
646312362	29.6392	11	18	11	1	388	43.454	4.92	106.8	100.2	99.4	102.6	99.6	91.4	1.0436	0.355423
646313108	54.7619	6	40	6	1	126	14.673	9.77	94.3	96	85.6	108.4	110.1	105.6	0.85128	0.00988339
646307851	20.0704	5	18	5	1	284	32.066	6.61	98	102.4	99.3	100.3	96.6	103.4	0.998002	0.936519
646302534	54.4872	7	22	7	1	156	16.868	7.5	91.3	110.7	92.1	107.1	102.6	96.2	0.961425	0.608255
646301266	33.6601	10	27	10	1	306	33.613	9.76	99.4	102.1	107.4	99.8	99.1	92.2	1.06115	0.153731
646308103	20.743	6	25	6	1	323	33.88	6.62	84.7	97.1	142.8	89.6	86.8	98.9	1.17908	0.413882
646306460	17.3913	8	21	8	1	506	54.108	5.91	84.5	91.8	102.7	143.8	81.8	95.4	0.869159	0.513367
646309489	59.4595	6	55	6	1	111	12.92	9.99	108.6	102.6	104.7	100	95.6	88.4	1.11232	0.0492909
646309895	22.807	9	14	9	1	513	55.986	4.54	108.1	114.2	95.3	99.1	92.5	90.8	1.12465	0.12756
16943775	22.561	4	98	1	1	164	17.604	9.36	107.9	94.9	113.4	99.8	86.6	97.4	1.11416	0.188654
646308486	44.9275	11	34	11	1	276	30.677	6.73	117	112.5	117.6	87.8	81.8	83.3	1.37248	0.000202442
646309077	24.2	10	27	10	1	500	53.897	7.58	94.7	94.4	92.3	112.2	108.5	97.9	0.883239	0.0464071
646307822	43.2	9	110	9	1	125	14.504	10.81	105	97.4	109.6	103.2	92.8	92	1.08333	0.189462
646303376	35	7	25	7	1	260	28.01	8	90.8	87.7	89.2	106.1	110.6	115.6	0.805597	0.00172419
646310633	28.6104	9	18	9	1	367	39.743	6.87	66.7	69.5	56.9	74	192.5	140.3	0.47468	0.107877
646305800	13.1185	8	12	8	1	869	94.079	6.6	99.1	102.5	109.9	101.3	93.9	93.3	1.07972	0.134603
646309934	15.984	13	27	13	1	1001	108.878	6.6	82.4	86.9	76.4	105	133.7	115.6	0.69348	0.0153338
646310910	29.7778	5	17	5	1	225	24.481	10.21	99.1	87.6	94.4	99	114	105.8	0.881744	0.0832729
646306154	38.1679	8	15	8	1	262	29.304	7.65	107.8	101.4	97.5	100.6	100.3	92.4	1.04569	0.329617
646309281	12.9464	15	37	15	1	1120	118.42	9.09	118.5	113.6	98.6	92.5	90.3	86.5	1.228	0.0304645
646312617	24.8	4	8	4	1	250	26.797	5.06	103.3	99.2	91	101.8	100.1	104.7	0.957273	0.320862
646308879	34.8936	11	35	11	1	470	50.191	7.34	102.8	103.3	104.2	97.8	93	98.9	1.07111	0.0208814
646302381	20.3593	8	25	8	1	501	55.044	8.7	78.1	91.4	72.6	109.8	124.8	123.3	0.676446	0.00626305
646305744	48.5507	8	55	8	1	138	15.426	5.81	107.1	96.7	113.2	97.5	91.8	93.7	1.12014	0.0903839
646313049	27.7136	10	24	10	1	433	48.33	7.43	105.6	105.2	104.4	96.8	89.1	98.8	1.10713	0.0269267
646307784	40.4444	9	35	9	1	225	25.189	5.55	93.5	97.9	88.1	99.3	110.3	110.9	0.872075	0.0442331
646312539	23.4528	8	30	8	1	307	34.137	6.99	120.1	104.3	115.7	91.7	81.2	87	1.30858	0.00882799
646310092	33.6986	10	14	10	1	365	39.704	7.64	108.5	102.8	99	93.2	104.1	92.4	1.07111	0.215868
646307461	12.5689	11	21	11	1	907	100.293	6.28	97.6	104.7	93.9	106.1	97.3	100.4	0.974984	0.568684
646308015	14.1684	6	12	6	1	487	52.498	9.09	100.6	121.5	93.9	91.8	93.5	98.7	1.11268	0.281047
646303810	38.4615	10	43	10	1	247	27.432	4.82	108.5	106.8	102.7	92.1	93.4	96.5	1.12766	0.00514029
646308499	20.3279	9	11	9	1	610	68.12	8.1	111.4	107.9	95	95.7	100	90	1.10011	0.173644
646310818	30.8725	4	39	4	1	149	16.256	6.92	108.5	96.1	120.5	95.3	85	94.6	1.18261	0.0981467
646309627	43.3526	13	45	13	1	346	39.215	6.2	116.4	113.7	117.7	90.1	81.3	80.8	1.37906	0.00060053
646304368	36.0502	12	79	12	1	319	34.857	6.37	114.6	118.3	124.4	82.6	78.6	81.4	1.47279	0.0002462
646306776	35.7576	5	68	5	1	165	17.529	9.16	109.5	105.2	102.4	100.1	91.4	91.4	1.12089	0.0328294
646312976	35.2564	11	34	11	1	312	33.827	4.73	118.8	113	110.9	84.2	83.2	89.8	1.33243	0.000807198
646310565	47.3282	9	32	9	1	262	29.208	5.33	112.9	109.6	109.5	88.1	90.6	89.3	1.23881	8.83379e-05
646306490	25.641	5	20	5	1	234	24.128	5.27	88.9	112.1	154.6	87.5	72.7	84.3	1.4544	0.134114
646309804	21.7317	10	18	10	1	589	63.143	6.16	88.2	96.7	88.8	98.5	112.5	115.3	0.838799	0.0405446
646307142	42.8571	8	29	8	1	259	28.8	4.65	99.8	95	93.6	104.3	103	104.3	0.925546	0.0159469
646304402	17.9641	5	9	5	1	334	36.268	4.77	121.6	100.8	105.1	89.9	88.1	94.5	1.20183	0.0503537
646307189	48.9286	12	30	12	1	280	30.202	9.89	86.6	87	79.7	121.1	120.3	105.4	0.730392	0.00519901
646310616	9.22509	4	56	2	1	542	58.75	5.2	74.8	95.9	63.3	104.7	113.6	147.7	0.639344	0.0533192
646308269	28.536	10	59	3	1	403	43.35	5.08	84.8	87.1	101.7	108.7	111.8	106	0.837979	0.0336402
646311864	6.46154	10	14	10	1	1625	182.396	6.8	87.2	102.3	90	98.3	120.1	102.2	0.871803	0.168393
646301555	40.9396	5	11	5	1	149	17.423	6.8	102.9	99	96.4	99.4	104.2	98.2	0.988403	0.680502
646302974	25.2577	6	54	6	1	194	21.644	7.05	86.8	97.9	84.2	104.4	104.3	122.5	0.811896	0.0478555
646302640	51.1628	7	34	7	1	86	9.877	9.57	97.6	102.9	89.6	116.8	93	100.1	0.936108	0.458021
646304616	8.26893	9	12	9	1	1294	147.84	6.58	93	104.2	87.2	105.6	106	103.9	0.901426	0.108368
646310912	40.9396	6	36	4	1	149	16.822	6.04	104.1	126.4	96.3	66.9	106.4	100	1.19576	0.305905
646311944	49.4382	7	52	7	1	178	19.268	9.54	95.5	100	84.4	105.6	107.5	107	0.874414	0.0455104
646307713	14.8973	8	15	8	1	584	64.986	6.89	104.3	103.4	92.6	104.9	98.9	95.8	1.00234	0.96207
646307001	30.1887	9	28	9	1	424	45.604	5.64	115.9	107.9	119.7	90.4	78.7	87.3	1.3397	0.00416815
646311591	12.0339	18	25	15	1	1770	202.486	8.95	79.7	90	84.7	114.1	109.8	121.7	0.736111	0.00266659
646309186	54.7297	4	16	4	1	148	15.577	4.77	119.9	104.4	109.7	89.5	84.3	92.2	1.25564	0.011334
646304388	20.1072	7	11	7	1	373	41.517	6.06	110.9	112	97.4	95.8	90	93.9	1.14516	0.0535684
646302002	30.3922	13	34	13	1	510	56.066	5.48	106.1	102.2	110.2	91.4	89.5	100.6	1.13144	0.0405754
646308080	33.1579	7	29	7	1	190	22.134	5.01	96.4	116.1	106.4	91.3	91.2	98.7	1.13407	0.112852
646301931	32.2148	6	31	6	1	149	16.796	6.2	101.4	95.9	121.6	99.2	87.7	94.1	1.13488	0.211044
646309292	25	10	18	10	1	352	39.151	9	96.8	106.1	101.6	97.4	99.5	98.6	1.03046	0.337115
646306896	48.913	7	17	7	1	184	21.216	7.5	109	97	115.1	105.3	87.1	86.4	1.15172	0.15896
646303732	28.5164	12	25	11	1	519	57.863	7.15	82.1	90.2	83.2	101.2	127.6	115.6	0.74187	0.0211148
646312067	41.7544	11	103	11	1	285	29.621	4.67	76	84.3	87.4	116.8	109.4	126	0.703294	0.00408088
646304820	33.4507	8	26	8	1	284	29.574	5.82	92.4	97.2	95.7	104.6	104.8	105.3	0.906578	0.00239148
646312005	27.7778	12	36	12	1	414	46.498	5.67	98.5	92.5	95.4	103.3	103.1	107.2	0.913265	0.0143063
646312948	29.918	7	22	7	1	244	26.537	9.41	106.5	93.6	99.5	98.9	101.7	99.8	0.997337	0.947679
646309336	21.5232	5	19	5	1	302	33.794	5.05	101.2	96.8	102.1	97.2	101.8	100.8	1.001	0.965169
646306533	34.4512	8	34	8	1	328	35.771	6.23	105.1	111	105.5	90.3	94.7	93.4	1.15517	0.00336257
646308256	11.7955	8	13	8	1	763	86.007	5.01	84.9	105.4	99.3	95.6	99.8	115	0.93299	0.458753
646309742	33.1858	6	11	6	1	226	25.028	7.12	110	114.9	94.4	99.3	88.1	93.4	1.13711	0.139656
848828545	31.1594	4	69	1	1	138	15.103	6.55	114.5	105.2	98.9	97.9	91.2	92.5	1.13139	0.0682327
646308427	21.7631	7	35	7	1	363	40.351	5.94	120.7	112.8	111.8	87	82.2	85.5	1.35571	0.000662857
646311704	22.4658	6	14	6	1	365	39.261	6.74	105	104.4	90.8	99	105.9	94.9	1.00133	0.982269
646303420	32.0542	14	46	14	1	443	48.488	6.42	116.1	106.9	116.2	92.5	80.9	87.4	1.30061	0.00458313
646305229	26.253	8	34	8	1	419	44.447	5.02	122.1	108.8	111.9	83.8	86.5	86.8	1.33333	0.00229098
646306405	33.6634	13	43	13	1	404	43.536	7.78	120.4	105.2	112.6	92.1	85.6	84.1	1.29183	0.00715797
646309036	45.6747	11	22	11	1	289	29.879	8.97	115.3	114.6	102	81.6	87.4	99.1	1.23797	0.0340352
646309501	21.8182	10	35	10	1	440	47.528	6.48	80.6	80.6	82.8	121.3	119.4	115.4	0.685201	3.83739e-05
646309135	24.5776	16	27	16	1	651	71.935	8.68	80.5	86.2	81.2	138.1	109	105	0.704061	0.030453
646302175	18.8383	12	41	12	1	637	71.455	5.52	86.9	97.5	96.6	105.5	105.1	108.4	0.880878	0.0233954
646307053	9.24092	7	19	7	1	606	63.23	8.12	102.6	110.2	91.6	97.9	107.6	90.1	1.02977	0.71208
646310888	18.7891	8	22	8	1	479	53.761	5.43	102.3	104.5	98.6	97.5	97.1	100	1.03666	0.137988
646308131	25.6	6	11	6	1	250	27.58	9	108.3	93.1	117.5	96.8	87.5	96.8	1.13447	0.179776
646307018	25.9574	9	28	9	1	470	50.503	6.6	113.8	106.8	114.3	92.7	82.1	90.3	1.2633	0.00442795
646309521	15.2542	5	7	5	1	531	57.196	7.12	93	107.7	85.9	96.5	106.7	110.2	0.914486	0.306225
646301085	16.087	7	10	7	1	460	50.46	5.5	98.1	105.1	103.4	97.7	100.5	95.2	1.04499	0.166492
646308781	14.3271	11	32	11	1	691	75.443	6.06	111.7	106.3	115.8	99.4	78.8	88	1.25394	0.0264462
646310394	34.6386	11	44	10	1	332	35.831	7.5	88.5	92.3	94.1	106.6	115	103.5	0.845586	0.0117778
646307026	28.4722	11	25	11	1	432	48.632	6.27	106.8	116.1	110.2	92.3	88.5	86.2	1.24757	0.00246303
646309638	41.6058	6	30	6	1	137	15.707	11.08	94.5	92.7	112.8	109.9	100.9	89.3	0.999667	0.997147
646312548	24.3299	10	14	10	1	485	53.549	8.72	109.4	100.2	96.3	102.8	97.3	94	1.04012	0.445705
646305772	9.20897	9	21	9	1	847	98.587	9.22	108.3	104.7	90.7	94.4	107.3	94.7	1.02463	0.740265
646310123	27.6596	9	16	9	1	329	37.732	8.88	116	111.9	94.4	97	91.5	89.2	1.1606	0.101455
646312781	26.6949	10	28	10	1	472	51.513	6.96	105.7	101.3	110.2	90.1	96.8	95.9	1.12164	0.0259137
646307906	28.9753	9	56	9	1	283	29.879	6.14	109.4	109.4	108.5	86.2	95.6	91	1.19978	0.00264946
646308586	40.1434	12	25	12	1	279	31.128	5.34	121.1	103.8	113.4	88.9	83.8	89.1	1.29221	0.00855506
646309093	29.2035	9	52	9	1	339	36.062	5.72	106.3	108.5	104.1	94.4	93.4	93.4	1.13407	0.000666188
646301592	31.2115	15	33	15	1	487	53.381	7.33	95	96.3	96.6	102.6	104.3	105.2	0.922461	0.000882321
646303244	19.4712	8	18	5	1	416	45.29	5.34	96.3	111.7	114.4	87.6	91.9	98	1.1618	0.0793175
646306595	51.5152	7	12	7	1	165	18.743	8.75	99.7	106.4	96.7	103	98.6	95.6	1.01884	0.629906
646302282	35.906	10	32	8	1	298	31.201	8.63	124.7	113.1	113.6	85.5	81.9	81.1	1.41408	0.00103606
646301227	17.4353	11	14	11	1	889	99.379	6.74	93.4	98.7	93.5	102.2	104.1	108.1	0.908397	0.0176729
646312161	30.226	8	30	8	1	354	38.672	5.82	97.3	94.6	87.1	108.2	110.1	102.7	0.869159	0.0206385
646308405	31.016	6	23	6	1	187	20.22	4.98	102.6	100	116.1	94.6	88.4	98.3	1.13295	0.0966455
646308782	7.78986	11	12	11	1	1656	184.042	6.19	90.1	121.3	85.5	97.6	102.7	102.8	0.979545	0.864673
646308328	19.3103	16	21	16	1	870	97.864	6.3	90.2	94.1	90.2	104.1	113.6	107.8	0.843318	0.00510818
646311999	24.3446	7	17	7	1	267	28.54	8.66	98.7	101.9	88.5	102.2	109.7	99	0.929881	0.23003
646312446	46.1957	8	47	8	1	184	20.316	8.72	108.1	99.1	110.3	93.1	94	95.5	1.1235	0.0291919
646309420	13.6084	15	25	15	1	1139	125.845	6.65	107.4	105.1	103.1	91.6	92.7	100.2	1.10931	0.0252185
646302256	38.0392	7	36	7	1	255	27.436	7.33	122.5	108.9	108.7	88.7	85.3	86	1.30808	0.00467802
646304617	24.5763	8	19	8	1	354	38.968	8.95	110.6	104.1	94.2	101.1	100.9	89	1.06151	0.392018
646305392	31.1429	8	23	7	1	350	36.863	8.68	99.6	123	123.7	78.8	89.7	85.1	1.36554	0.0222753
646307913	17.942	7	37	7	1	379	40.202	7.06	110	112.5	130.8	84.3	80.2	82.3	1.43152	0.00597196
646305081	35.2381	9	25	9	1	315	34.101	6.38	115.6	110	109	88	86	91.3	1.26121	0.000848213
646306546	6.60066	7	10	7	1	1212	130.232	6.76	99.5	103.1	88.4	102.4	104.6	102	0.941748	0.253025
646305579	25.2	6	38	6	1	250	27.072	5.47	113.6	109.6	118.2	81.1	89	88.6	1.31968	0.001521
646307933	22.9102	6	15	6	1	323	34.109	6.37	92.2	112.1	92.8	92.8	105.9	104.2	0.980852	0.814637
646306524	19.8598	6	16	6	1	428	46.328	6.58	100	104.6	97.4	105.5	104.7	87.8	1.01342	0.838796
646312203	18.9696	8	22	8	1	427	46.353	8.25	103.3	100.6	103.6	103	100.5	89	1.05128	0.32072
646312123	5.67297	14	17	14	1	2697	293.085	7.55	91.7	100.5	104.8	102.7	97.4	102.9	0.980198	0.662825
646309868	31.044	8	22	8	1	364	39.494	6.06	119.9	123.3	107.1	87.1	82.2	80.4	1.40288	0.00324461
646309866	19.6154	10	21	10	1	780	82.302	5.44	107.4	102.6	108.2	92.5	94.9	94.3	1.12957	0.00300444
646301715	16.8757	14	25	14	1	877	96.157	9.91	94.2	95.8	92.5	98.9	106.9	111.7	0.889764	0.0388587
646308285	50.5376	4	29	4	1	93	10.176	5.45	119.8	108.4	127.6	95.4	60.6	88.2	1.457	0.0360548
646311461	6.5	2	10	2	1	400	40.549	7.14	51.4	63	57.6	84.4	153.9	189.6	0.401963	0.0516077
646304054	20.0795	8	16	7	1	503	56.084	5.22	121.7	100.5	113.4	105.9	74.6	83.9	1.26929	0.100217
646302987	30.2885	4	18	4	1	208	22.249	5.06	105	107.5	109.3	92.3	89.7	96.2	1.15672	0.00302318
2723414	33.5821	11	38	11	1	268	30.732	8.48	79.4	82.9	85.6	120	120.4	111.7	0.704061	0.000491878
646308059	34.7181	10	32	10	1	337	35.977	7.68	105.2	105	118	95.3	85.1	91.4	1.20751	0.0228273
646303281	23.5577	9	19	9	1	416	46.199	5.95	86.9	96.7	80.4	105.1	118.5	112.3	0.785948	0.017289
646304418	14.0438	13	33	13	1	1004	110.808	6.89	91.4	92.1	82.9	102.5	119.6	111.5	0.798561	0.0176684
646311543	22.1509	12	25	12	1	623	67.823	7.99	88.7	87.5	95.7	111.3	109.7	107.2	0.828458	0.00265327
646305923	9.83302	9	11	9	1	1078	122.096	5	100.3	104.2	101.5	94.1	94.3	105.5	1.04117	0.363816
646311519	18.3673	7	55	5	1	343	37.76	6.46	109.5	99.3	108.4	90.3	90.8	101.6	1.12204	0.0788859
646303483	21.1137	7	15	7	1	431	48.388	6.86	98.5	99.9	96.9	80.8	130	94	0.968832	0.840276
646305768	19.1304	7	12	7	1	460	52.082	5.22	98.7	109.8	107	95.8	90.6	98.1	1.10896	0.0612624
685426297	31.5271	6	21	6	1	203	22.79	8.25	93.9	92.1	97.7	95.2	115.5	105.5	0.897217	0.149796
646302545	27.9528	11	26	11	1	508	52.014	6.37	78.9	95.5	91.1	100.1	121	113.4	0.793722	0.0431561
646305583	40.6015	4	24	4	1	133	14.484	4.94	103.3	96.2	92.4	111.8	103.2	93	0.947727	0.442494
646310966	70.0935	6	47	6	1	107	11.413	8.46	102.2	100.5	96.6	104.5	105	91.2	0.995344	0.927428
646305725	17.2234	14	24	14	1	958	104.585	8.19	108.3	106	104.5	92.8	101.2	87.2	1.13371	0.0410219
646311657	20.9459	6	14	6	1	296	32.486	5.11	94.2	103	96.4	100.4	101.4	104.5	0.958537	0.220457
646311760	27.7311	11	32	11	1	476	52.055	5.52	85.9	91.5	87	117.7	106.7	111.2	0.787843	0.00280886
646310169	34.6429	8	14	8	1	280	30.786	9.99	108.4	103.3	97.2	102	99.4	89.6	1.06151	0.296448
646309122	26.0369	11	34	11	1	434	48.11	9.11	92.4	94.8	98	101.8	105.2	107.9	0.905684	0.0144918
646303196	27.2727	8	33	8	1	253	28.032	5.06	108.4	104.7	103.1	94.3	94.3	95.3	1.11377	0.00256732
646311017	19.6013	10	24	10	1	602	61.35	9.38	106.3	112.6	100.4	99.2	92.4	89.1	1.13751	0.0492494
646305323	51.9149	9	33	9	1	235	26.477	4.84	111.8	111.5	102.7	86.2	91.9	95.9	1.18978	0.0134208
646309592	11.3456	7	13	6	1	758	80.812	6.39	85	89.4	103.6	113.8	110	98.3	0.863086	0.114223
646302491	29.7578	8	15	4	1	289	32.153	6.89	97.3	100.3	101.1	88.7	101.8	110.8	0.991371	0.900666
646312789	24.4514	6	14	6	1	319	33.686	8.63	89.1	98	119.7	92.8	102.1	98.2	1.04674	0.655144
646312613	36.2869	11	22	11	1	237	27.152	6.65	109.6	115.5	92.5	101.3	98.7	82.4	1.12465	0.266133
646311087	40.7115	9	22	9	1	253	27.562	5.6	122.6	105.6	123.1	92.8	75.2	80.6	1.41311	0.011575
646308432	11.8467	8	10	8	1	861	98.016	5.38	90.3	113.7	99.5	91.9	96.7	108	1.02326	0.795728
646306543	28.2468	8	16	8	1	308	34.268	5.34	98.1	105.6	108	95.9	93.9	98.6	1.08079	0.0768692
646309083	15.9763	5	9	5	1	507	53.292	7.49	80.3	106.1	110.7	98.9	110.1	93.9	0.980852	0.864192
646309199	35.4167	6	30	6	1	240	25.381	6.52	107.8	108.1	113.9	90.8	87.9	91.5	1.22058	0.000940369
646310959	12.1319	10	13	10	1	849	94.149	6	101.2	105.9	94	102.6	96.4	99.9	1.00736	0.859938
646312333	28.692	7	25	7	1	237	26.935	6.19	106.8	103.1	99	90.9	103.9	96.2	1.06151	0.246148
646307238	16.8337	8	84	8	1	499	52.827	6.61	83.8	85.1	99.8	111.3	109.7	110.5	0.810558	0.0153006
646308382	30.8943	7	35	7	1	246	27.976	7.24	85.8	88.7	86	113.5	114.2	111.9	0.767079	2.19355e-05
646311778	29.0237	9	32	9	1	379	40.999	5.92	117.1	104.7	108.6	95.4	85.6	88.6	1.22552	0.0122521
646302087	25.3394	10	63	10	1	442	48.306	5.07	124.1	110	107	91.4	83.7	83.8	1.3175	0.0094553
646308002	35.0943	9	35	9	1	265	30.163	5.19	98.1	94.1	96.1	101.8	106.7	103.1	0.925225	0.0141142
646301240	30.914	9	24	9	1	372	40.744	6.62	111.3	102.8	119.2	95.6	84.1	87	1.24972	0.019302
646302942	9.358	8	12	8	1	919	101.672	7.27	98.8	97.6	93.4	97.2	105.3	107.8	0.933935	0.130015
646309889	17.8571	7	17	6	1	504	55.06	6.44	112.4	104.8	94.9	90.2	101	96.6	1.08443	0.245581
646304333	18.8679	3	10	3	1	212	24.216	7.05	104.1	94.5	100.8	99.5	100.8	100.4	0.995677	0.8862
646302832	21.5352	9	23	9	1	469	51.006	6.43	107.2	125	122.9	76	83.4	85.5	1.44998	0.00434111
646310729	32.0261	4	9	4	1	153	17.294	8.1	117.5	101.7	105.1	88.6	87.8	99.3	1.17628	0.0557705
646305872	29.8077	8	35	8	1	208	23.337	5.36	117.9	111.3	121.4	87.3	78.2	83.9	1.40577	0.00105896
646312287	44.9735	7	39	6	1	189	21.458	6.04	85.7	99.3	85.1	108.4	108.5	113	0.818733	0.0150239
646312370	28.9398	9	36	9	1	349	36.657	7.27	117.2	116	111.4	95.9	79	80.5	1.34926	0.00637356
646306620	5.13232	5	11	5	1	1247	136.371	7.56	95	98.7	85.7	100.6	115.1	105	0.871219	0.0757526
646303340	38.1188	7	20	7	1	202	21.224	8.63	110	94	92.7	112.5	96	94.8	0.978239	0.796246
646308004	10.4265	8	10	8	1	844	93.484	5.74	98.7	100.4	89.6	104	103.4	103.8	0.927699	0.0892274
646309418	22.1393	9	31	8	1	402	43.615	6.87	115.3	112.5	108.5	82.2	90.4	91.1	1.27531	0.00222829
646303545	32.4022	11	20	11	1	358	39.605	6.62	98.8	94.5	93.4	101.6	107.4	104.2	0.91539	0.0198251
646310371	25.1337	7	23	7	1	374	37.807	5.83	109.2	108.3	102.8	91.5	93	95.2	1.14516	0.00397815
646304179	17.6944	7	11	7	1	373	41.285	6.86	95.9	100.4	89.2	105.6	107.1	101.9	0.907502	0.0544979
646304443	16.2264	8	12	8	1	530	59.244	6.62	94.1	104.9	94.2	102.2	99.3	105.3	0.955671	0.318299
646308342	33.4975	6	16	6	1	203	22.735	7.27	95.1	97.4	82.4	98.7	116.7	109.7	0.845586	0.0755247
646303589	27.1845	8	23	8	1	309	33.542	5.62	117.4	104.6	114.6	88.8	84.7	89.9	1.2779	0.00434892
646312140	17.608	4	10	4	1	301	33.208	5.25	96.1	100.6	97.1	98.8	109.3	98.1	0.959504	0.345748
646312119	15.9259	11	20	11	1	810	89.426	7.66	81.3	89.5	81.2	105.8	118.3	123.9	0.724138	0.00600735
646306959	17.6991	3	12	3	1	226	25.66	7.46	102.3	102.8	81.3	93.5	117	103	0.913557	0.410448
646303393	14.5405	8	15	8	1	729	77.903	6.7	93.4	96.5	84	113.1	109.4	103.6	0.839926	0.0203053
646304228	22.8395	4	96	1	1	162	17.382	9.17	105.3	97.3	117.1	96.6	90.2	93.6	1.14016	0.0959542
646306698	27.5	6	28	6	1	320	35.286	5.78	106.7	99.2	106.6	94.4	95.9	97.1	1.08733	0.0324736
646302842	28.877	5	20	5	1	187	22.423	10.65	99.3	102.4	79.7	99	115.5	104	0.883516	0.224859
646311833	14.9351	6	11	6	1	462	51.602	7.03	82.3	122.8	77.5	109.8	111.4	96.3	0.890079	0.485223
646305457	27.6163	7	8	7	1	344	38.527	7.49	103.1	106.3	100.2	102.8	95.8	91.7	1.06648	0.156071
646312018	16.8605	8	63	8	1	516	55.249	6.93	106.7	102.7	102.5	95.8	95.1	97.2	1.08261	0.00614395
646300983	30.2632	6	19	6	1	228	25.493	5.77	98.6	101	109.9	104	94.9	91.6	1.0654	0.278566
646303211	34.2105	8	21	8	1	304	33.859	6.32	118.8	121.7	114.2	83.9	78.8	82.6	1.44598	0.00016552
646309153	26.1501	8	30	8	1	413	44.26	7.14	123.3	110.3	118.3	87.1	79	82.1	1.41781	0.00149461
55376027	55.3571	8	27	1	1	168	18.061	7.06	104.1	105.5	107.5	94.4	96.8	91.7	1.12089	0.00300842
646304624	28.8136	9	22	9	1	354	40.211	4.84	76.4	87.5	80.8	111.4	119.5	124.3	0.688908	0.001753
646308625	33.7662	3	30	3	1	77	8.602	8.54	103	109.7	95.2	99.6	96.4	96.1	1.05409	0.291391
646301103	19.708	4	16	4	1	274	30.121	7.11	98.9	101.7	106.2	85.3	103.7	104.1	1.04674	0.524403
646312166	15.7328	8	17	8	1	464	49.744	7.65	105	100.2	100	100.7	102.5	91.5	1.03563	0.406699
646305163	26.8349	8	18	8	1	436	46.844	7.03	117	100.6	110.2	94.5	90.7	86.9	1.2047	0.0239249
646307347	20.678	5	9	5	1	295	33.498	5.44	105.6	103.8	89.9	101.3	105.8	93.6	0.995344	0.942758
646308413	29.3893	7	20	7	1	262	28.195	8.34	101.2	104	100.7	102.7	94.2	97.2	1.04012	0.217834
646303165	56.4815	7	47	7	1	108	11.617	9.06	89.7	86	78.1	100.8	121.6	123.8	0.733102	0.0189619
646311698	7.48596	8	12	8	1	1603	170.488	9.23	108.4	97.9	94.6	98.1	103.7	97.4	1.00568	0.908168
646312728	7.93434	11	15	11	1	1462	161.552	5.36	92.3	108.6	99.1	104.3	95.2	100.5	1	1
646309097	16.4969	7	11	7	1	491	56.085	8.44	91.2	99.7	101.1	98.5	105.1	104.4	0.948052	0.226477
646307587	33.657	10	54	10	1	309	33.424	5.8	118.1	104.5	112.1	87.7	88.7	88.9	1.26159	0.00425168
646311886	12.5926	12	15	12	1	1080	122.069	6.46	91.9	112.3	86.8	99.9	101.2	108	0.941443	0.501959
646312112	24.1486	7	22	7	1	323	36.112	6.95	101.7	110.7	117.9	88	91.9	89.9	1.22424	0.0138693
646306202	31.25	6	21	6	1	176	19.968	9.42	90.7	101	87.2	105.3	114.6	101.2	0.868577	0.070175
646307239	7.63957	6	12	5	1	1021	112.62	5.14	82.1	88.6	78.6	106.5	143.6	100.6	0.710864	0.0701423
646308052	39.4366	7	27	7	1	213	23.098	6.34	113.4	98.5	118.5	92.9	87.9	88.8	1.22552	0.0307357
646308780	25.5869	12	35	12	1	426	47.303	6.6	115.8	115.1	110.1	91.2	83.4	84.4	1.3166	0.000844177
646309106	50	9	22	9	1	192	21.046	9.44	111	110.6	93.6	97.3	93.7	93.9	1.10635	0.159458
646306839	42.2078	9	27	9	1	308	33.058	6.65	104.6	107.6	105	90.1	99.2	93.5	1.12164	0.0152059
646308544	38.1098	11	26	11	1	328	36.233	5.48	109.6	106	109.3	85.6	95.2	94.3	1.18103	0.00710667
646309881	16.9197	6	14	6	1	461	51.239	5.49	100.1	107.2	102.4	86.6	99.2	104.5	1.06683	0.320387
646302328	24.8826	6	21	6	1	213	23.233	8.69	96.6	97.9	104.7	99.1	99.4	102.2	0.995012	0.862022
646312048	19.6517	8	26	8	1	402	43.418	6.55	107.7	101.4	116.1	94.3	88.9	91.6	1.18341	0.020743
646303958	23.6842	8	23	8	1	418	43.28	7.27	104.4	109.7	100.2	95.1	98.3	92.3	1.10011	0.0426504
646310362	49.1228	5	24	5	1	114	12.987	6.34	93.8	106.4	100	103.3	101.4	95.2	1.001	0.982891
646306395	11.639	9	14	9	1	842	93.649	5.6	98.1	103.5	92.2	102.8	96.6	106.8	0.959504	0.401732
646312802	19.7917	12	41	12	1	480	53.379	6.42	119.1	103.7	115.9	92.8	82.2	86.3	1.29621	0.0100747
646306867	23.3708	9	16	9	1	445	48.78	6.33	77.2	83	81.3	113.5	129.7	115.3	0.67364	0.0019599
646307306	25.3012	11	18	11	1	415	47.299	7.72	103.4	105.1	90.4	99.9	101.2	100	0.992693	0.882615
646309797	21.2121	8	23	7	1	330	36.92	5.25	91.1	102.1	97.8	104.9	95.6	108.5	0.941748	0.296463
646310592	22.7818	8	44	6	1	417	44.407	7.01	121.8	112.4	103.5	92.1	88.8	81.5	1.28697	0.0150154
646310165	29.661	14	39	14	1	472	52.469	5.1	110.5	104.2	102.1	98	96.3	89	1.11825	0.0405233
646302125	16.8539	6	16	6	1	356	39.66	6.35	90	90.3	90.9	137.4	94.4	97	0.824818	0.239974
646301468	25	9	43	9	1	352	37.261	5.6	117.8	114.6	115.4	91.2	77.9	83	1.37961	0.00132898
646312745	12.9887	8	20	8	1	793	85.596	5.45	79.3	79	83.1	112.8	128.1	117.7	0.673173	0.00114417
646309702	12.749	9	21	9	1	753	79.285	6.46	86.9	91.6	85.2	126	112.9	97.3	0.784355	0.046931
646305765	27.3148	7	53	7	1	216	24.919	10.15	88.9	91.5	98.4	113.7	104.2	103.3	0.867995	0.0318629
646309171	20.3077	6	19	6	1	325	36.378	5.16	89.2	95.8	100.4	98.3	105.7	110.6	0.907184	0.114216
646309938	10.989	5	10	5	1	546	60.834	8.82	82.4	92.7	102.5	109.8	86.8	125.8	0.861042	0.305504
646311553	9.0176	11	12	11	1	1364	153.261	6.28	96	106	85.2	90.7	111.1	111.1	0.917865	0.398512
646301258	28.6307	9	47	9	1	241	27.24	6.42	84.8	94	91.9	96.9	115.5	116.9	0.822047	0.0497165
646307632	30.6931	5	50	5	1	101	10.881	4.97	97.6	114.3	158	77.2	70.9	82.1	1.60686	0.0636368
646305976	38.6473	6	13	6	1	207	21.881	10.05	81.1	89	89.9	102.6	125.4	111.9	0.764931	0.0207121
646310679	16.6213	11	20	11	1	734	86.389	5.71	80.4	100.6	89	110.1	104.9	114.9	0.81843	0.037678
646303257	18.9329	9	12	9	1	581	63.326	4.91	101	100.2	93.6	109.9	92.5	102.8	0.965924	0.567337
646312010	37.2093	8	33	8	1	215	23.453	6.38	111.2	115.3	111	93.7	82.9	85.9	1.28571	0.002055
646303418	20.5607	7	14	6	1	428	47.343	6.6	95.4	105.6	87.9	105.2	102.4	103.4	0.928939	0.229114
646309231	53.6913	7	14	7	1	149	16.803	10.13	110.8	106.2	96.5	98	97.3	91.2	1.09424	0.130169
646305727	47.0046	8	22	8	1	217	24.381	7.49	115.5	117.5	110.1	89.3	83	84.6	1.33554	0.000589029
646309124	34.6614	8	21	8	1	251	28.165	9.74	97.9	100.2	109.2	94.5	99.5	98.7	1.04988	0.267425
646302057	15.6716	7	34	7	1	670	70.74	5.05	87.5	87.5	82.9	117.9	110.8	113.4	0.753873	0.000404817
646305280	26.6289	7	15	7	1	353	39.02	5.66	116	116.5	108.3	86.6	86.5	86.2	1.31431	0.000515406
646306236	16.4825	16	18	16	1	1086	121.745	8.13	94.9	96.4	90.3	101.3	113.3	103.8	0.884422	0.0399769
646311018	41.0256	9	37	2	1	195	21.597	4.65	107	102	113	93.8	88.9	95.3	1.15827	0.0169365
646312751	24.2775	8	31	3	1	346	38.829	7.01	112.3	117.6	104.3	83.2	94.2	88.4	1.25734	0.0103651
646310359	32.2165	10	12	10	1	388	43.103	10.92	106.6	120	94.4	104	86.2	88.8	1.15054	0.204501
646302519	7.27163	12	27	11	1	1664	184.721	6.51	82.1	88.2	76.7	110.4	125.3	117.3	0.699717	0.00289362
646309586	38.9313	4	37	4	1	131	14.424	4.86	92.5	88.1	83	107	116.4	112.9	0.783824	0.00335122
646304347	25.9887	4	6	4	1	177	19.848	4.94	110.5	104.3	101.1	89.7	99.4	95	1.11193	0.0544074
948288798	15.4812	8	22	8	1	478	52.737	6.32	106.3	104.9	102.8	109.2	83.5	93.2	1.09829	0.283175
646304152	37.5	10	20	5	1	344	37.417	6.05	105.7	123.5	107	79.3	97.1	87.5	1.27397	0.0351797
646309715	26.2032	13	21	13	1	561	61.041	5.82	115.3	108.9	103.8	93.4	88.4	90.3	1.20544	0.00683669
16197742	31.0502	6	32	1	1	219	22.839	5.85	112.6	106.5	127.9	80.6	84	88.4	1.37154	0.00973805
646312339	13.8037	4	14	4	1	326	36.138	8.73	111.5	104.9	96.2	96.9	97.7	92.8	1.08768	0.147331
646312768	22.739	9	17	9	1	387	43.409	6.73	95.7	99.8	105.1	98.5	96.1	104.8	1.00401	0.920388
646307022	7.03736	6	8	6	1	1151	124.722	9.64	102.9	103.5	91.7	93.7	104.5	103.7	0.987413	0.81873
646306468	15.6146	9	28	9	1	602	66.989	5.99	86.8	97.6	97.3	104	109.1	105.3	0.884736	0.0340599
646301260	15.051	5	14	5	1	392	42.505	7.49	103.5	113.8	93.8	87.5	102.1	99.3	1.07684	0.368328
646309022	26.7905	8	13	8	1	377	42.349	7.06	97.2	101	88.7	106.7	110	96.4	0.916321	0.186029
646309790	34.7032	7	27	7	1	219	24.914	7.14	115.1	108.7	111.5	86.7	89.8	88.3	1.26624	0.00033508
646308463	33.0357	10	36	10	1	336	35.797	6.15	87	90.5	82.7	113.8	112.9	113.2	0.765519	0.000305394
646312790	45.3659	11	33	11	1	205	23.038	7.42	94.8	97.3	97	99.2	106.3	105.5	0.929582	0.0373724
646307585	22.242	9	19	9	1	562	60.294	7.17	108.3	112.6	103.4	93.5	92.4	89.8	1.17628	0.00488251
646312422	7.91629	8	9	8	1	1099	119.848	6.71	94.1	103.1	87.8	94.7	115.5	104.8	0.904762	0.251593
646308479	23.166	6	21	5	1	259	29.25	6.52	103.4	120.5	101.3	91.3	96.3	87.3	1.18298	0.0643254
646308614	12.7937	9	13	9	1	766	86.353	5.59	96.6	105	98.3	100.3	101.5	98.3	0.999334	0.981678
646311630	17.4807	8	21	8	1	389	41.525	5.03	90.6	93.8	140.8	101.6	90.8	82.3	1.18384	0.382163
646312596	37.415	7	23	7	1	147	15.812	10.17	97.8	99.5	94.2	90.1	105	113.5	0.944588	0.462065
646307128	20.8145	7	13	7	1	442	48.654	6.16	107.4	108.8	111.2	89.2	89.3	94	1.20147	0.000695312
646305513	13.2841	10	15	9	1	813	88.213	8.51	102.8	109	93.2	101.4	102.5	91	1.03425	0.597451
646308389	24.6787	7	15	7	1	389	41.99	6.33	108.1	107.8	109.7	92.1	89.4	92.9	1.18659	0.000147595
646311536	22.4771	8	18	8	1	436	49.903	7.5	94.9	98.7	95	101.3	108	102	0.92708	0.0373815
646312480	29.3671	10	32	4	1	395	44.629	8.87	116.7	116.1	109.3	89.6	85.2	83	1.327	0.000786107
646301550	36.3095	6	19	6	1	168	19.062	10.4	112.4	108.8	94	100.8	94.1	89.9	1.10674	0.191985
646309812	24.5981	12	19	12	1	622	68.409	7.68	70.9	87.1	83.2	127.5	113.7	117.7	0.672053	0.00353595
646302152	29.4118	9	35	9	1	289	31.341	6.54	112.2	110.4	109.1	89.6	87.6	91	1.23676	9.23634e-05
646308041	27.6042	10	30	9	1	384	42.551	6.73	113.1	108.8	112.5	96.2	86	83.4	1.25904	0.0051519
646303272	34.375	7	16	6	1	160	17.952	7.33	93.2	88.4	95.9	94.5	105.1	122.9	0.860465	0.155003
646303661	15.0118	12	21	12	1	846	93.677	7.97	103.9	108.5	103.4	97.9	94.8	91.5	1.11119	0.0128191
646312551	17.2018	8	20	8	1	436	46.83	6.98	117.7	112.9	110.2	92.1	85.6	81.6	1.31431	0.0019551
646310931	24.7619	4	23	4	1	210	21.63	6.96	59.4	77.8	68.9	98.3	184.3	111.2	0.523362	0.0836799
646307391	9.89933	5	13	5	1	596	63.058	6.16	123.8	100.1	103.2	87	93.2	92.7	1.19861	0.0787957
646312347	15.7171	6	15	5	1	509	56.559	9.17	95	91.8	89.2	101.3	111.6	111.1	0.851852	0.0129754
646310691	18.8976	5	13	4	1	381	43.306	6.92	92.7	95.7	104.1	100.3	99.4	107.8	0.95122	0.312275
646309961	24.8588	5	19	5	1	177	20.186	7.43	91	108.7	98.5	90.8	104.6	106.4	0.988072	0.87421
646307971	25.3205	7	19	7	1	312	34.492	6.81	111	105.5	96	96.2	99.4	91.9	1.08696	0.16358
646305821	14.4499	8	24	8	1	609	68.041	5.08	102.1	108.3	98.5	99.5	99.3	92.3	1.06115	0.185404
646305011	9.51351	6	9	6	1	925	103.701	7.24	94.5	91.6	86.3	102.6	112	113	0.831502	0.0108422
646304361	27.6753	7	14	7	1	271	29.812	5.62	93.8	87.2	81.1	106.8	117.9	113.4	0.775214	0.00656686
646309686	25.5269	10	34	10	1	427	46.258	6.77	113.7	105.1	110	92.6	91.3	87.3	1.21239	0.00290321
646306989	16.5591	7	14	7	1	465	51.773	8.46	101.1	102.1	91.7	100.4	102.4	102.3	0.966568	0.370846
646305646	47.7419	8	15	8	1	155	17.453	7.34	106.9	100.5	93.1	102	102.4	95.1	1.00334	0.946157
646303619	25.4545	8	25	8	1	330	36.758	5.86	95.3	95	99	106.2	104.4	100	0.931423	0.0341562
646310035	8.44515	9	12	9	1	1267	137.994	8.68	87.2	93.2	72.8	105.2	119.7	121.9	0.730104	0.0175792
646303342	19.5402	8	13	7	1	522	58.31	9.38	88.2	93.8	94.3	102.1	110.6	111	0.853568	0.0106999
646312874	39.5238	8	35	8	1	210	23.002	6.35	85.5	100.4	92.6	106.4	107.5	107.7	0.865983	0.0292622
646304577	15.3318	8	15	8	1	437	49.359	5.71	74.5	77.3	64	71.9	185.4	126.9	0.561687	0.164348
646309760	10.9819	8	13	8	1	774	85.179	9.19	102.3	96.8	90.3	102.7	109.7	98.3	0.931445	0.213229
646308020	22.5806	8	18	8	1	589	64.187	8.69	110.7	111.4	106.3	89.7	95.3	86.6	1.20913	0.00324259
646309654	5.3268	12	13	12	1	3060	342.087	6.49	85.8	95.3	81.1	108.9	111.9	117	0.776199	0.00629394
646303699	25.5556	6	13	6	1	270	30.3	4.83	89	105.4	83.2	103	114.4	105	0.861042	0.117995
646305499	16.3534	7	12	7	1	532	58.306	5.6	96	98.5	94.1	100.5	108.8	102.2	0.926485	0.0544567
646312593	18.5321	10	26	9	1	545	59.41	6.37	58.9	62.4	51.8	88.1	227.6	111.2	0.405481	0.122298
646312324	35.2941	7	91	7	1	136	15.707	10.77	103.7	97.3	109.5	100.9	94.3	94.3	1.07254	0.167224
646302199	18.6567	7	27	7	1	402	45.228	7.25	78.3	86.1	89.4	126.4	120	99.9	0.732891	0.0233609
646311929	29.6774	4	26	4	1	155	16.993	7.44	109	99.4	99.4	97.8	97.8	96.5	1.05375	0.180414
646307645	43.4286	8	24	8	1	175	19.882	4.73	111.5	111.3	108.2	92.9	86.4	89.6	1.23094	0.000661595
646312409	35.6913	10	26	5	1	311	34.964	6.8	114.5	117.8	110.2	90.3	85	82.1	1.33061	0.000956466
646309808	21.4801	11	24	11	1	554	60.938	8.94	92.8	89.1	86.4	115.8	116.1	99.8	0.808863	0.0206343
646308263	33.9535	6	11	6	1	215	24.343	5.14	98.4	101.6	86.8	92.8	113.2	107.2	0.915709	0.308003
646308127	26.8437	8	23	8	1	339	36.86	5.06	114	110.7	107.9	91.7	83.1	92.6	1.24383	0.00343553
646307812	34.9727	5	22	5	1	183	20.88	4.67	88.2	81.9	98.1	117	103.8	111	0.808318	0.0250049
646310270	20.5621	12	17	12	1	676	73.736	5.72	99.9	94.9	97	101.7	103.1	103.4	0.946788	0.0238665
646310248	15.0662	7	11	7	1	604	68.15	5.96	100.4	92.8	102.9	107.2	97.8	98.9	0.974334	0.573392
646312381	23.5075	4	8	4	1	268	28.526	6	116.6	117.1	94.2	90.3	92.2	89.5	1.20551	0.0701589
646306891	8.94569	9	13	9	1	1252	135.258	9.1	96.7	106.6	94.3	98.5	106.3	97.7	0.983802	0.743524
646307624	26.6169	8	12	8	1	402	43.877	6.48	96.7	93.5	99.2	93.2	100.3	117.1	0.931745	0.386412
646306136	29.661	9	27	9	1	354	40.364	5.8	81.4	87.8	81.9	107.7	121.2	119.9	0.719897	0.00239854
646304749	25.3378	6	20	6	1	296	31.108	6.79	104.2	108.3	109.1	89.2	93.1	96.1	1.15517	0.00456384
646309488	38.914	5	11	5	1	221	23.735	11.82	109.1	101.1	89.5	96.7	106.4	97.3	0.99767	0.973075
646305352	25	6	18	6	1	336	36.394	6.18	117.8	102.4	101.9	99.4	85.9	92.7	1.15863	0.0869741
646303591	19.7674	5	17	5	1	344	39.151	8.73	96	100.5	110.4	101.1	89.8	102.2	1.04708	0.473045
646308659	21.875	6	31	6	1	320	33.883	6.62	109.4	103.2	106.7	99.7	92.2	88.7	1.13792	0.0253748
646312078	14.0699	14	23	14	1	1059	114.987	9.39	87.4	97.7	81.6	101.1	120.2	111.9	0.80042	0.0379396
646304423	61.9469	6	59	6	1	113	12.092	6.06	108.1	88.3	101.3	103.3	93.8	105.2	0.984783	0.83253
646307150	27.3927	7	16	7	1	303	33.533	6.55	93.3	107.2	70.2	99.8	131.2	98.2	0.822296	0.269533
646311619	19.8547	7	13	7	1	413	44.637	5.01	112.1	110.2	114.6	95.2	83.6	84.3	1.2805	0.00343521
646310757	53.4722	9	36	9	1	144	16.089	5.44	105.8	105	115.2	94.9	88.6	90.5	1.18978	0.0100393
646303192	14.7228	6	9	6	1	523	58.934	7.12	93.9	106.5	97.2	100.2	87.4	114.8	0.984127	0.864085
646303109	8.32138	6	12	6	1	697	76.847	6.54	103.5	115.5	100.9	76.9	96.5	106.7	1.14209	0.248561
646304857	17.4731	4	17	4	1	372	41.219	4.92	115.8	114	99.1	90.7	93.9	86.5	1.21321	0.027928
646302453	8.31444	9	11	9	1	1323	145.491	6.95	110.6	102.7	99.8	87.1	95.5	104.2	1.0917	0.211364
646305803	7.98872	7	8	7	1	1064	120.282	8.09	111.8	98.2	96.7	104.6	98.6	90	1.04604	0.52103
646302935	11.9741	5	9	5	1	618	67.667	5.91	98.5	103.4	86.2	94.5	109.8	107.5	0.92399	0.321585
646303502	28.9773	8	23	8	1	352	38.061	5.3	122.8	116.4	104.6	88.4	85.7	82.3	1.34087	0.00656772
646303671	13.2492	3	8	3	1	317	33.078	5.85	105.4	105.3	88.7	92.3	110.7	97.6	0.996008	0.961517
646309598	22.3443	6	30	6	1	273	30.262	5.87	107.6	114.6	110.1	91	86.7	90	1.24131	0.000889046
646312843	22.9545	9	34	9	1	440	47.492	7.08	91	91.1	89	109.3	114	105.5	0.824513	0.0016593
646303723	39.3574	5	14	5	1	249	26.711	7.23	112.4	105.4	109.3	95.6	87.2	90	1.19905	0.00477953
646309785	16.7213	4	11	4	1	305	33.032	6.01	85	112	92.2	76.8	120.6	113.3	0.930801	0.673087
646305404	17.1004	8	12	8	1	538	61.186	7.39	91.7	113.8	86.7	106	96.2	105.7	0.949009	0.589172
646308331	10.9827	3	9	3	1	346	38.081	4.78	109	97.8	92.9	97	105.1	98.3	0.99767	0.967522
646312643	23.221	6	13	6	1	267	29.553	8.51	93.3	98	91	99.9	115.4	102.3	0.888854	0.0880261
646303474	33.0935	5	18	5	1	139	15.948	4.96	98.1	94.8	112.3	97.8	93.9	103.2	1.03493	0.598241
646302910	9.36768	11	17	11	1	1281	146.36	6.15	97.3	101.7	95.2	98.5	103.7	103.6	0.962067	0.207184
646310845	22.9911	7	17	7	1	448	49.633	4.86	106.9	114.9	116.6	89.2	81.2	91.3	1.29308	0.00398261
646307123	37.7953	11	27	11	1	254	29.218	6.81	111.8	119.5	109.9	87.3	87.2	84.3	1.31839	0.000891152
646309245	20.9503	8	17	8	1	463	51.537	9.29	107.3	101	94.1	94.2	110.6	92.9	1.01579	0.830397
646303504	3.8835	4	15	4	1	1648	173.346	3.88	73.7	80.6	87.8	108.1	120.4	129.3	0.676635	0.00637671
646312749	24.5763	6	24	6	1	354	38.507	5.48	108.6	103.2	106.4	98.2	96.8	86.9	1.12877	0.0357585
646309712	22.5092	7	18	7	1	271	29.73	10.27	117.1	107.1	92.8	101.7	97.6	83.7	1.12014	0.272302
646310068	25.3394	5	11	5	1	221	24.079	8.87	106.2	97.5	100.4	94	103.9	98	1.02771	0.516746
646301765	37.3333	6	33	5	1	150	16.982	6.54	76.4	87.2	102.4	85.8	121.2	127	0.796407	0.203378
646308138	13.1494	8	12	7	1	616	69.256	8.21	97.9	102.8	93	101.5	103.6	101.2	0.958864	0.224767
646302684	7.69231	5	13	5	1	806	88.602	7.15	84.1	96.2	73.7	108.2	134.6	103.2	0.734104	0.0588873
646306525	22.8395	7	11	7	1	486	52.755	4.68	99.3	104.3	89.3	99.2	107.8	100.1	0.953761	0.413009
646304655	25.1351	8	26	8	1	370	40.067	7.05	129.3	113.5	104.5	82.4	87.2	83	1.3749	0.0130171
646305868	12.3724	8	12	8	1	784	82.756	9.85	108.7	100.6	92.9	97.5	106.5	93.8	1.01478	0.816483
646312776	5.68272	7	15	7	1	1267	137.453	7.27	95.9	104.9	94.8	101.8	106	96.7	0.970772	0.516965
646306139	66.9355	8	25	8	1	124	13.592	5.53	117.8	109.2	107.7	94.9	82.6	87.9	1.26112	0.0082774
646306593	26.1236	8	21	8	1	356	39.867	7.12	102.3	109.1	103.6	96.5	90.8	97.7	1.10526	0.0283827
646302542	49.7696	9	34	9	1	217	25.02	4.83	111.8	103.8	107.7	94.5	89.9	92.3	1.16841	0.00431274
646306965	9.91545	10	19	10	1	1301	142.779	5.77	84.8	88.3	81	116.6	124.9	104.4	0.734605	0.00836875
646303698	16.0858	6	14	6	1	373	41.74	6.43	95.6	99	89.6	104	112.3	99.5	0.899937	0.0860958
646305649	21.3483	6	9	6	1	356	39.056	9.61	103	97.3	101.1	106	99.7	93	1.00904	0.837403
646307668	14.1479	3	11	3	1	311	33.664	6.16	109.2	101.2	95.6	98.8	100.2	95	1.04082	0.399003
646306201	14.8265	8	15	8	1	634	71.03	9.26	77.6	83.9	91.4	112.2	109.7	125.1	0.728818	0.00726384
646312194	27.051	10	13	10	1	451	50.173	5.07	81.6	95.7	93.5	103.7	116.2	109.3	0.8226	0.0265856
646306554	23.796	6	15	6	1	353	39.378	10.14	113.7	105	97.6	100.5	93.6	89.6	1.11491	0.126171
646309714	23.7991	9	26	9	1	458	50.192	6.76	114.1	104.7	104.3	98.8	90.9	87.1	1.16727	0.0304754
270056437	14.6341	3	38	3	1	205	23.198	6.79	104.4	105.6	118.9	105.1	82.4	83.6	1.21321	0.091586
646301492	23.1481	5	13	5	1	216	23.901	5.67	139	136.5	86.2	85.5	78.3	74.6	1.5172	0.0785651
646311883	12.963	5	10	5	1	486	54.988	6.15	96.8	102.2	86.5	104.4	108.1	102	0.90779	0.12173
646310019	29.955	13	27	13	1	444	50.322	6.64	114.1	115.8	111.5	90.6	85.5	82.6	1.31968	0.000483434
646302835	21.0145	5	13	5	1	276	31.414	5.14	115.7	109.6	94.6	92.4	90.2	97.6	1.14168	0.117128
646310886	52.381	10	81	3	1	147	15.489	10.23	80.7	95.1	82.4	115.9	119.4	106.5	0.755413	0.00945722
646308560	28.115	7	12	7	1	313	35.028	9.94	105.2	102.3	82.8	100.2	112.3	97.2	0.937359	0.484941
646306427	16.3009	5	8	5	1	319	33.854	8.22	109.3	122.2	94.9	86.6	96.1	90.9	1.19298	0.102731
646303224	38.4	8	20	8	1	250	26.649	9.23	109.2	109	106.4	93.2	93.1	89.1	1.17865	0.000540783
646306471	18.7668	7	23	3	1	373	41.766	6.89	105.2	107.7	105.3	86.3	102.3	93.2	1.12917	0.0613985
646312766	27.5701	4	18	4	1	214	21.189	6.54	73.7	88.2	80.4	104	136.9	116.8	0.677383	0.0211953
646307756	17.3258	8	22	8	1	531	58.382	8.66	93.3	95.8	87.3	105.4	115	103.1	0.854405	0.0239605
646309558	27.3092	5	7	5	1	249	27.425	9.89	96	122.1	73.1	103.9	116.8	88.1	0.943005	0.738758
646302804	16.3823	13	15	13	1	879	98.548	6.38	101.1	106	108.4	98	91.2	95.2	1.10935	0.0237109
646308249	38.2353	6	71	6	1	102	11.643	11.8	108.8	104	103	98.1	92.7	93.4	1.11119	0.0129273
646311788	24.8	5	13	5	1	250	27.73	6.9	102.9	106.7	89.1	102	106.1	93.3	0.991042	0.897266
646310534	27.6978	5	13	5	1	278	30.204	7.96	116.4	108.8	109.4	82.1	95.3	88	1.26074	0.00702458
646308393	34.6774	3	15	3	1	124	13.346	7.4	99.3	94.9	113	94.9	103.8	94	1.04954	0.484683
646305750	30.3125	8	17	8	1	320	35.478	9.23	109.1	102.2	96.7	104.1	100.6	87.4	1.05443	0.44236
646302148	24.3902	5	17	5	1	246	27.688	10.67	98	110	84	100.3	106.8	101	0.947744	0.528765
646307141	20.3947	5	9	5	1	304	33.525	7.34	80.3	82	95.9	111.2	114.6	116.1	0.755192	0.00562379
646309304	27.0073	3	9	3	1	137	14.987	5.49	105.3	98.2	106.3	107.7	88.9	93.7	1.06717	0.352876
646305771	35.0746	4	13	4	1	134	14.96	10.18	109	108.1	89.2	100.8	99.1	93.8	1.0429	0.56973
646305316	21.5328	8	19	8	1	274	30.569	6.95	116.2	110.8	108.7	94.3	83.2	86.7	1.27063	0.00385817
646305776	8.46834	11	13	11	1	1358	145.902	6.64	101.9	102.3	97.2	97.5	101.3	99.8	1.00938	0.661211
646309320	19.9187	9	24	9	1	492	54.951	6.44	117.3	109.1	106.1	94	86.6	86.8	1.24346	0.00632651
646304555	17.7106	7	11	7	1	463	51.877	6.39	93	95.7	98.1	99.1	108.9	105.2	0.915709	0.0520365
646305816	6.90131	9	9	9	1	1449	159.176	6.44	95.5	93.5	90.6	97.7	117.7	105	0.872659	0.0865427
646306998	12.7451	5	9	5	1	510	56.068	4.63	86.3	115.3	103	95.6	93.9	105.8	1.03149	0.752793
646310306	44.9541	3	15	3	1	109	12.077	4.75	118.5	109.8	110.8	90.8	80.3	89.7	1.30023	0.00378269
646304004	35.0649	4	8	4	1	154	16.983	5.87	87.2	88.2	112.1	95.9	102.9	113.8	0.919706	0.435383
646309966	10.2888	11	14	11	1	1108	122.341	6.86	99.2	102.1	96	104.4	97	101.3	0.982161	0.552072
646310102	7.91045	5	9	5	1	670	72.527	6.62	100.2	84.5	84	100.6	111.8	118.9	0.811047	0.0502237
646312267	27.7966	8	26	8	1	295	31.27	9.42	95.7	93.6	84.5	101.5	111.3	113.4	0.839362	0.0254639
646306446	10.8037	7	8	7	1	759	84.125	5.63	92.2	102.2	92.8	103.7	103.9	105.3	0.917865	0.0591525
646307957	35.5	5	14	5	1	200	21.974	5.78	116.7	124.4	105.3	78.2	86.1	89.4	1.36539	0.00878777
646312004	19.883	9	35	9	1	342	38.397	6.21	95.8	95.8	92.1	103.5	108.1	104.8	0.89665	0.00409016
646311946	20.7756	7	11	7	1	361	40.193	6.81	109	101.7	95.9	103.3	98.2	91.9	1.04499	0.430523
646312045	6.78941	5	7	5	1	869	99.267	5.26	90.8	100	101.3	96.7	102.1	109.1	0.948685	0.341136
646312607	8.48249	9	11	9	1	1285	133.459	9.66	94.8	104.6	97.4	106	103.9	93.2	0.979215	0.69202
646307896	28.6458	10	24	10	1	384	41.277	7.53	109.7	109	111.1	94.6	88	87.5	1.22103	0.00110038
646306764	42.5926	4	10	4	1	108	11.729	6.54	134	96.2	108.5	102	79.3	80	1.29621	0.126404
646309751	28.479	7	14	7	1	309	33.617	6.46	110.7	123.4	102.5	81.7	97.8	83.9	1.2779	0.0365857
646309675	15.544	4	17	4	1	386	38.674	8.21	48.3	67.4	87.5	73.6	163.2	160	0.512097	0.109485
646311856	11.8404	8	28	8	1	777	83.778	7.36	92.8	94.1	88.6	101.1	115.6	107.8	0.848998	0.0222708
646310484	48.9051	8	32	8	1	137	15.41	6.33	88.2	96.3	89	109.8	112.2	104.5	0.837672	0.00679326
646309435	25.9786	6	13	6	1	281	31.491	5.36	97.2	97.5	88.9	102.2	109	105.2	0.896334	0.0334977
646304218	6.11477	7	12	7	1	1063	118.744	5.73	103.4	114.1	99.5	90.2	84.7	108	1.12054	0.241561
646307854	15.8065	5	9	5	1	310	33.075	9.8	81.3	104.6	95.7	101.9	112	104.5	0.884422	0.174225
646308767	30.7018	6	37	6	1	228	24.056	5.27	112.9	114.8	115.1	80.1	85.8	91.2	1.33333	0.000954752
646306986	34.4828	6	47	6	1	145	15.876	10.52	100.5	86.1	113.3	108.7	98.4	93.1	0.999001	0.991753
646312181	4.7619	4	25	4	1	651	70.048	8.18	99.8	108.2	110.7	98.7	85.9	96.7	1.13295	0.0732442
646303583	17.1429	5	13	5	1	350	38.042	5.77	105.5	104.2	89	95.2	106.3	99.8	0.991371	0.895562
646301934	25.1678	5	10	5	1	298	33.038	6.1	93.3	101.5	88.7	99.6	106	111	0.895452	0.0915046
646306686	33.5165	5	14	4	1	182	20.684	9.29	83.8	86	83.2	117.5	106	123.4	0.729317	0.00378162
646311898	20.1681	10	19	9	1	595	66.678	5.63	108.2	118.3	105.6	94.3	86.3	87.3	1.23964	0.00978611
646307313	10.4039	8	8	8	1	817	93.567	6.07	85.1	113.7	98.9	99.7	91.5	111.1	0.984783	0.885836
646306478	7.30816	5	9	5	1	821	90.591	5.45	94.9	100.7	99.3	99.1	102.5	103.5	0.966568	0.196633
646310136	37.8531	6	16	6	1	177	20.727	9.8	110.8	106.8	94.2	101.6	94	92.6	1.08189	0.241739
646312580	12.2059	8	13	8	1	680	75.095	5.97	113.4	100.5	109.1	96.3	89.9	90.7	1.16649	0.0231879
646303268	12.8319	11	14	11	1	904	98.867	10.26	107.3	102.9	94.4	94.7	103.1	97.6	1.03114	0.534432
646312272	45.5696	4	11	4	1	158	17.823	8.53	105.1	99	109.1	94.7	91.3	100.7	1.09243	0.0930262
646306615	23.5632	7	29	7	1	348	36.056	6.44	90.8	96.8	96.5	108.6	106.5	100.8	0.899335	0.025188
646303838	19.4805	5	11	5	1	308	33.517	7.39	140.1	99.9	115.6	94.3	72.1	78.1	1.4544	0.0511463
646304670	6.11621	5	9	5	1	981	110.564	6.02	98.7	109	96.4	98.7	98.2	99	1.02771	0.520097
646310142	19.4286	7	49	7	1	350	38.252	6.77	86.4	94.6	84.1	106.1	119	109.8	0.79158	0.00954525
646305263	14.0052	8	17	8	1	764	84.767	8.48	77.1	83.9	80.8	125.4	121.4	111.4	0.675042	0.00108556
646309919	12.7918	11	21	11	1	1071	117.624	6.42	83.9	85.5	93	117	104.9	115.7	0.777251	0.0061883
646305503	25.3731	13	21	13	1	603	68.263	6.14	114	108.1	109.9	97.1	86.3	84.6	1.23881	0.00761046
646310970	17.357	6	19	6	1	507	54.774	6.8	108.9	109.3	106.7	89.1	89.8	96.2	1.18103	0.0022902
646306635	35.9756	4	14	4	1	164	17.397	6.18	89.3	100.2	78.9	108.4	115	108.2	0.809409	0.0322828
646310927	8.91841	5	11	1	1	527	59.056	7.81	81.2	77.3	85.7	124	90.7	141.1	0.686341	0.0681547
646308337	38.5246	4	8	4	1	122	13.778	7.58	111	104.1	97.3	96.2	97.2	94.2	1.08623	0.110927
646303552	19.774	5	12	5	1	354	38.848	9.5	94	103.7	102.7	97.7	98.3	103.6	1.00267	0.944598
646313107	30.6122	9	59	9	1	245	27.392	8.41	93.6	89	82	107.7	118.4	109.3	0.788909	0.00760868
646304338	37.594	4	18	3	1	133	14.67	6.4	114.5	104.5	114.1	102.8	82.2	81.9	1.24803	0.0448192
646307526	15.0943	5	7	5	1	530	58.198	8.02	110	103.3	103	102.9	91.2	89.6	1.11491	0.0851621
646308283	13.3843	7	11	7	1	523	56.705	8.54	100.6	104.8	119.4	87.1	108.5	79.5	1.18066	0.185859
646301657	26.4706	5	14	5	1	204	23.447	6.89	106.1	107.8	88.5	96.2	104.1	97.3	1.01613	0.821583
646309916	21.1302	7	9	7	1	407	44.651	6.61	103.3	126.9	99.1	101.5	86	83.2	1.21648	0.132331
646304526	17.3228	8	21	8	1	635	68.014	8.69	105.2	106.2	106.1	95.6	93.3	93.7	1.1235	0.000116205
646310084	14.4351	5	8	5	1	478	52.16	7.2	104.4	99.5	106.7	101.6	94.3	93.5	1.07326	0.101753
646307256	9.89796	8	17	8	1	980	110.168	6.34	92.3	95.3	85.2	109.6	104.3	113.2	0.833996	0.0102183
646307221	32.3404	7	18	7	1	235	26.469	5.87	105.8	105.2	89.9	100	106.5	92.6	1.00602	0.931648
646305236	50.6579	6	14	6	1	152	16.788	5.03	89.9	82.8	86	105.4	118	117.9	0.757984	0.00410734
646302193	29.0816	5	9	5	1	196	22.653	5.03	106.5	107.4	103.1	103.3	86.1	93.6	1.12014	0.092499
646304341	26.1905	9	17	9	1	420	46.087	4.92	104.4	121.9	101.6	88.6	91.1	92.4	1.20507	0.0448202
646310853	52.7273	3	5	3	1	110	11.015	4.17	112.2	90.2	117	105.3	87.8	87.6	1.13787	0.271582
646306544	38.2022	4	6	4	1	178	19.296	6.95	95.3	88.8	96.1	94.2	112.9	112.8	0.875899	0.116755
646306866	23.6364	5	9	5	1	275	31	6.04	108.9	92.5	115.4	96.5	92.6	94.1	1.11864	0.180243
646303720	11.1959	8	10	8	1	786	90.108	6.96	98.6	99.6	101.1	101.4	104.5	94.8	0.995344	0.882013
646305915	10.8355	8	16	8	1	766	85.379	8.66	84.4	84.7	83.7	105.5	121.5	120.2	0.728111	0.00360345
646308155	11.8812	4	8	4	1	404	43.712	6.25	107.5	92.5	96.2	96.6	104.3	102.9	0.974984	0.645143
646309567	29.7561	4	6	4	1	205	23.454	10.7	107.6	100.8	91.4	103.9	101.9	94.4	0.998668	0.981871
646302100	24.2026	11	17	11	1	533	57.945	9.32	83.4	88.6	81.7	107.1	132.1	107.2	0.73239	0.0226602
646310289	6.56	8	14	8	1	1250	136.08	5.33	100.1	97.7	108.5	100.5	91	102.2	1.0429	0.429338
646312041	21.8855	5	13	5	1	297	31.465	6.67	114.6	101.6	108	98.6	88.1	89.1	1.17549	0.0326256
646307943	18.0095	6	8	6	1	422	46.756	9.01	80.4	81.8	70.8	89.3	142.3	135.6	0.634532	0.0582673
646309019	27.1186	5	8	5	1	236	26.184	9.04	102.8	106.4	96.4	96.6	104	93.7	1.0384	0.424265
646309480	38.5892	6	15	6	1	241	27.116	4.92	92.8	89.2	101.3	106.5	103.4	106.9	0.894255	0.040951
646308827	14.4068	5	23	3	1	354	38.23	6.64	110.7	98	106.8	92.4	100.3	91.8	1.10896	0.0903184
646310444	22.0974	5	30	5	1	267	29.5	9.74	106.9	102.9	98.7	101.6	97.8	92.2	1.05796	0.194016
646304599	52.3585	8	22	8	1	212	22.748	5.27	118.2	108.6	102.5	94.2	90.2	86.4	1.21603	0.0186535
646312237	15.9879	9	14	9	1	663	73.719	7.84	83.3	91.9	76.8	109.9	116.7	121.4	0.724138	0.00434917
646302602	20.9259	9	16	9	1	540	60.839	6.28	100.4	115.6	124.7	87.2	82.5	89.5	1.31443	0.0211957
646310485	7.22181	9	10	9	1	1357	150.559	9.22	96.6	106.1	95	97.5	99.2	105.6	0.984783	0.736643
646307923	7.40741	6	14	6	1	756	81.608	6.04	99.4	113.9	103.7	91.8	98	93.2	1.12014	0.0731099
646308516	8.89111	7	9	7	1	1001	106.129	7.08	105	101.5	86.1	97.2	114.7	95.5	0.951854	0.590557
646306474	15.6805	4	11	4	1	338	35.308	5.47	95.7	129.4	114.2	78	88.8	94	1.301	0.0729535
646305189	13.1148	6	9	6	1	488	53.172	5.92	102.3	96.6	104	102.9	98.7	95.6	1.01918	0.570611
646304694	20.0758	5	24	5	1	264	28.829	4.86	101.5	101.3	94.2	105	103.7	94.3	0.980198	0.654163
646309792	24.4068	6	20	6	1	295	31.669	9.83	81	88.6	75.9	122.9	114.8	116.8	0.692525	0.00119528
646303735	15.5612	5	9	5	1	392	41.833	6.34	93.5	94	101.1	118.6	99.2	93.6	0.926782	0.393878
646309672	4.61783	5	8	5	1	1256	137.452	6.79	91.6	93.5	90.5	97.4	119.1	107.8	0.84983	0.0622601
646302752	19.3159	8	17	8	1	497	56.844	8.53	83.6	94.7	85.5	103.4	120.2	112.5	0.784885	0.0154118
646312216	23.3766	5	8	5	1	308	33.883	9.16	87.9	94.6	82.4	97.9	116.6	120.5	0.790746	0.0403555
646309724	12.42	7	9	7	1	781	84.407	6.92	101.2	99.8	99.9	101.6	102.8	94.7	1.00602	0.826457
646302697	15.2975	10	18	10	1	706	77.729	5.43	81.1	99.9	80.6	107.2	118	113.2	0.77305	0.0224237
646304676	25.1534	4	9	4	1	163	18.192	9.61	102.3	97.4	86.8	107.6	99	106.9	0.913876	0.167258
646309356	19.6682	7	13	7	1	422	44.486	8.68	107.9	110	92.4	97	101.2	91.5	1.07111	0.331553
646310273	20.6687	7	19	7	1	329	35.588	5.55	108.4	100.8	109.4	98.9	90.2	92.3	1.1322	0.0303404
646306281	11.7207	8	11	8	1	802	89.648	6.46	89.3	96.9	88.6	98.4	105.3	121.4	0.845278	0.0836413
646307678	28.4946	7	19	7	1	186	22.667	5.53	120.2	102.1	96.1	95.2	95.7	90.7	1.13068	0.173449
646312963	18.254	6	9	6	1	378	42.952	9.33	102.1	103.1	90.7	97.5	105.7	100.9	0.973035	0.587017
646305518	15.4489	9	20	9	1	479	55.275	7.34	92.2	107.2	98.3	102.2	95.2	104.8	0.985109	0.787875
646306928	6.58049	10	11	10	1	1702	186.437	7.8	81.9	96	81.9	110.5	107.8	121.9	0.763668	0.0137205
646307797	19.6237	7	16	7	1	372	42.927	9.33	87.8	100.9	83.7	106	111.2	110.5	0.831248	0.0275165
646307218	10.5642	8	17	8	1	833	91.481	4.86	88	102	92.9	104.5	101.7	110.9	0.892148	0.0815271
646301139	21.6346	4	11	4	1	208	22.38	11.08	110.2	103.4	94.8	101.7	97.5	92.4	1.05761	0.342474
646305709	30.719	3	6	3	1	153	17.028	6.4	114.9	102.2	92.5	93.6	103	93.9	1.06575	0.425429
646305341	10.2397	3	5	3	1	459	51	5.22	86.3	114.6	148.3	93.1	80.8	76.9	1.39234	0.152155
646306892	18.2724	4	13	4	1	301	33.488	6.43	77.9	109.3	107.5	79.6	110.2	115.6	0.964964	0.825348
646309115	29.697	4	15	4	1	165	18.639	7.85	83.9	95.6	95.4	94.2	115.6	115.2	0.845846	0.10688
646309520	20.6967	8	17	8	1	488	53.981	6.92	77.1	92.6	78.7	120.5	120	111.1	0.706485	0.00402989
646310639	9.839	5	10	5	1	559	62.734	5.73	97.5	97.5	99.3	95.2	106.6	103.9	0.962709	0.337611
646309241	70.7071	5	13	5	1	99	11.446	4.82	121.9	99.2	126.3	106.6	72.5	73.5	1.3753	0.0869696
646309058	23.6786	11	16	11	1	473	53.943	8.91	92.2	93.3	93.7	100.9	108	111.9	0.870324	0.0129978
646310850	58.3893	11	75	4	1	149	15.663	10.15	88.7	87.1	92.5	108.5	113.4	109.8	0.808863	0.000623425
646307830	10.7186	10	13	10	1	821	89.609	7.94	106.7	101	94.5	93	105.7	99.1	1.01478	0.787393
646307015	41.1168	11	44	11	1	197	21.316	4.96	106.8	122.7	119.5	81	81.6	88.3	1.39099	0.00372726
646302112	22.9508	3	18	3	1	183	20.418	7.46	88.2	94.5	88.8	109	114.3	105.1	0.826736	0.00473225
646302598	36.5385	4	19	4	1	156	17.05	4.86	108.7	105.6	105.4	96.3	90.8	93.1	1.14097	0.00236501
646302357	41.1765	6	26	6	1	102	11.317	5.02	103.1	98.1	117.8	98.3	86.4	96.2	1.13564	0.141975
646304123	11.7326	8	18	8	1	733	83.898	5.95	90.5	101	93	106.4	103.9	105.2	0.901743	0.0334859
646301286	14.7959	5	11	5	1	392	43.395	7.03	80	91.8	108.8	112.3	95	112.2	0.878247	0.270359
646312841	15.3242	6	8	6	1	509	54.824	6.9	100.7	101.8	102.4	102.2	97.1	95.9	1.03286	0.180297
646304737	12.6806	7	21	7	1	623	68.243	5.15	82.6	85.2	78.1	108.8	124.8	120.4	0.694633	0.00228228
646312565	7.81671	2	12	2	1	371	39.706	9.01	69.4	89.9	63.3	83.5	170	123.9	0.589825	0.120778
646309432	8.84521	6	8	6	1	814	88.448	7.2	105	100.8	91.9	102.2	106.2	94	0.984458	0.781184
646312731	19.6319	6	12	6	1	326	35.737	7.12	101.3	101.8	91.8	97.8	105.5	101.8	0.966568	0.436879
646309429	10.0756	6	8	6	1	794	88.82	6.79	88.7	100.8	90.7	99.1	110.5	110.2	0.876173	0.0674542
646309529	9.84848	5	17	5	1	528	58.622	8.91	87.4	94.2	82.3	110.4	113.2	112.6	0.784949	0.00245948
646309510	50.2793	7	12	6	1	179	20.462	4.78	106.7	107.4	104.9	96.2	92.6	92.1	1.13564	0.00104145
646308439	33.0508	7	18	7	1	236	25.761	6.02	94	88	96.1	107.2	106.9	107.7	0.864201	0.0039435
646309358	21.6763	7	14	7	1	346	40.519	8.48	79.9	92	100.2	106.4	100.6	121	0.829573	0.0924288
646308324	28.0405	9	23	9	1	296	32.662	6.61	112.7	122.6	112.8	89.8	79.3	82.7	1.38245	0.00206107
646309803	40.1575	5	11	5	1	127	14.509	8.31	114.4	106.6	96.7	96.6	86.8	98.9	1.1254	0.135472
646308174	7.42527	6	7	6	1	1037	116.151	5.41	98.3	103.5	92.2	102.7	101.6	101.8	0.96047	0.286573
646303577	28.7671	6	18	6	1	292	32.067	5.16	111.7	113.3	120.7	86	85.8	82.4	1.35995	0.00053271
646301908	29.4444	4	11	4	1	180	21.177	6.42	93.3	95	90.6	95.4	117.4	108.3	0.868577	0.0967921
646305160	8.63477	6	14	6	1	857	93.726	6.04	80.5	91.3	89.1	104.3	113.8	120.9	0.769617	0.0111095
646304468	50.5682	7	17	7	1	176	19.884	9.76	80.1	85.9	84.8	116.2	125.7	107.4	0.718007	0.00415706
646310883	32.2289	11	19	11	1	332	39.266	5.97	100.7	103.8	107.6	99.4	93.6	94.9	1.08406	0.0386279
646308309	11.1991	8	9	8	1	884	97.937	5.54	97.1	106	83.4	98.3	108.2	107.1	0.913584	0.282542
646311899	24.0437	4	15	4	1	183	20.195	6.35	93.9	87.1	103.5	107.5	105.8	102.2	0.901743	0.108
646303453	37.6923	5	15	5	1	130	14.305	9.7	105.4	102.9	98.7	110.6	94.5	87.9	1.04778	0.54252
646305508	16.581	9	25	9	1	778	88.178	7.69	95.3	94.4	84.7	106.6	109	110.1	0.842493	0.00851818
646312775	13.894	7	12	7	1	547	58.832	7.66	88	88.5	74.6	120.8	117.6	110.6	0.719484	0.00393389
646310003	19.6697	11	18	11	1	666	72.26	5.68	107.7	108.1	107.5	94.6	88.3	93.8	1.16841	0.00144803
646311896	21.7391	7	12	7	1	391	43.798	5.03	111.9	101.5	104.1	94.2	95	93.3	1.12389	0.0210501
646307692	13.1455	10	15	9	1	639	68.719	6.1	95.6	104.9	106.2	99.9	93.5	99.9	1.04569	0.322561
646312708	8.29187	5	17	5	1	603	67.904	6.48	96.9	96.4	99.8	104.6	113.2	89.1	0.955034	0.554
646305359	9.81941	7	8	7	1	886	96.821	6.06	104.3	105	92.6	99.9	105.9	92.4	1.01241	0.836634
646305177	11.5894	3	7	3	1	302	31.666	6.02	67.6	77.2	123.4	70.4	104.9	156.5	0.808318	0.523642
646310211	19.8953	6	16	6	1	382	43.208	5.5	82.4	99.4	101.3	92.2	96.5	128.2	0.893342	0.429892
646310705	9.81087	7	17	7	1	846	94.264	6.43	80.5	96.5	81.4	107.5	113.9	120.2	0.75644	0.0120189
646307836	28.3422	6	12	6	1	187	21.485	8.7	100.9	98	92.8	103.5	101.7	103.1	0.946156	0.0851915
646312114	9.16667	6	12	5	1	720	79.964	5.77	89.3	99.2	97.4	101.3	106.8	106	0.91022	0.0546726
646302223	34	7	29	7	1	200	22.337	7.85	79.7	93.1	92.5	109.4	108.4	116.9	0.79265	0.0107274
558607267	22.7273	5	17	5	1	220	24.473	8.81	99.5	97.2	100	107.3	98.3	97.6	0.978562	0.540288
646305372	7.48373	7	11	7	1	922	104.868	8.22	105.7	105.4	94.5	91.4	106	97	1.03804	0.54329
646307715	22.0779	5	7	5	1	308	33.96	7.06	100.4	96.4	87.3	97.6	112.1	106.2	0.899335	0.137615
646303866	16.9935	7	20	6	1	459	50.665	4.83	89.5	93.4	90.8	104.2	107.3	114.9	0.838542	0.00652176
646302159	9.26217	5	10	5	1	637	70.103	6.55	86.4	102.1	86.4	89.8	122.2	113.2	0.845326	0.201568
646301323	24.0175	6	22	6	1	229	24.742	5.49	121.4	118.3	110.9	84.6	77.7	87	1.40634	0.00127564
646311280	17.5399	8	23	1	1	439	49.074	4.64	106.4	102.9	118.5	91.2	93.6	87.4	1.20426	0.0215133
646303088	13.6659	5	13	5	1	461	50.675	6.01	105.9	106	104.7	97.1	93	93.3	1.11715	0.00132646
646303505	7.20093	6	10	6	1	861	91.984	6.07	93.5	125.7	86.4	105.9	100.6	87.9	1.03804	0.791624
646307152	50	8	24	8	1	164	18.137	5.97	95.2	96.1	90	104.2	109.8	104.7	0.882648	0.00880586
646308223	21.2202	6	7	6	1	377	42.606	6.02	90.9	97.2	99.5	102.5	95	114.9	0.920615	0.262646
646305342	17.0418	4	12	4	1	311	32.569	6.1	75.9	91.7	108.4	76.7	109.1	138.3	0.851589	0.470002
646311443	14.4	6	14	5	1	375	41.608	6.19	110.9	97.1	100.2	102.8	92.8	96.3	1.05584	0.347142
646312486	9.03141	6	9	6	1	764	85.136	6.67	108.2	121.9	89.9	87.1	99.9	93.1	1.14245	0.253472
646310834	16.4557	4	9	4	1	395	43.939	6.07	111.3	109.1	102.8	89.9	88	98.9	1.16763	0.0214459
646305515	16.3934	8	13	8	1	549	59.15	5.15	107.4	115.7	112.7	83.2	93.2	87.8	1.27101	0.00319756
646303207	32.1534	8	12	8	1	339	37.557	7.5	116.3	106.9	99.3	93.6	94.7	89.2	1.16216	0.0447006
646310552	14.3133	8	14	8	1	517	56.098	9.06	97.3	98.5	96.8	106.7	102.8	97.9	0.951854	0.130107
646311631	27.6596	6	7	6	1	282	32.285	8.79	106.6	104	94.9	93.9	111.6	88.9	1.0377	0.657823
646302184	8.59031	6	16	6	1	908	102.587	6.61	89.1	95.4	78.6	119.3	115.4	102.2	0.780944	0.0260035
646307916	16.9611	5	11	5	1	283	30.537	7.46	101.8	97.3	100.8	105.3	102.3	92.5	0.999334	0.987802
646310899	6.52015	7	9	7	1	1365	149.566	6.24	94.3	104.5	90.9	100.3	108.6	101.4	0.933613	0.229355
646309629	33.8308	8	29	8	1	201	23.824	11.46	76	85.1	95.4	111.7	103.4	128.4	0.746725	0.0349399
646304434	33.0769	8	40	8	1	260	27.448	6.55	125.7	115.2	112.7	90.9	78.3	77.2	1.43506	0.00382393
646302376	14.5889	3	6	3	1	377	40.168	5.5	78.8	91.2	108.7	79.4	115	126.9	0.867414	0.443029
646310017	28.4444	5	10	5	1	225	25.813	6.8	85.8	107.3	77.7	102.2	110.5	116.4	0.82285	0.116889
646312093	8.96	6	16	6	1	625	69.134	6.46	101.7	110.1	86.1	84.5	113	104.6	0.986097	0.904839
646308168	4.20259	7	9	7	1	1856	204.062	6.11	96.5	109.4	107.3	90.4	93.1	103.3	1.09205	0.191406
646301236	16.7102	5	40	3	1	383	41.857	5.4	111.5	107.7	103.7	90.6	92.2	94.3	1.16528	0.00360613
646310118	6.68648	4	8	4	1	673	73.828	5.29	104.6	113.3	100.6	98.2	89.4	94	1.13104	0.0532169
646301797	12.7869	3	14	3	1	305	32.723	5.26	59.6	69.3	105.8	110.1	135.2	120	0.642486	0.0515204
646312842	49.5192	9	25	8	1	208	22.991	4.98	120.2	107.2	121.1	88	78.2	85.3	1.38569	0.00380173
646307904	38.3562	8	15	8	1	219	25.117	8.24	87.8	93.7	85.6	115.1	108.2	109.6	0.802343	0.00239015
646310338	12.4825	7	9	7	1	713	78.577	6.74	138.3	135	85.8	80	87.8	73.1	1.49066	0.0875031
646312493	9.66184	8	14	8	1	828	89.324	8.95	103.1	97.9	91.1	103.2	109.3	95.4	0.948685	0.377846
646310428	53.4653	4	31	4	1	101	11.007	5.45	110.1	100.1	121.4	94.9	88.1	85.3	1.23593	0.0358116
646310847	22.2222	4	10	4	1	225	25.366	5.68	85.9	108.1	78.9	108.8	107.5	110.8	0.834301	0.110878
646307988	50	4	36	4	1	78	8.651	9.19	105.9	109.8	97.5	98.4	96.8	91.6	1.09205	0.102415
646306714	7.90598	8	10	8	1	1404	145.631	5	95.3	94.2	85.6	107.7	102.7	114.5	0.846722	0.0224744
646303243	20.0803	6	19	6	1	249	28.621	7.09	111	104.4	110.3	106.2	82.8	85.2	1.18782	0.0902867
646310000	17.6471	6	12	6	1	323	34.911	9.85	91.5	104.6	87.9	109.1	106.6	100.4	0.89845	0.133471
646304523	10.4046	10	23	5	1	1038	113.214	6.51	81.6	89.9	88.4	107.1	116.4	116.6	0.764187	0.00271078
646304360	17.1598	5	19	5	1	338	36.753	7.18	109.6	114	109.1	91	89	87.4	1.2442	0.000313264
646303193	61.0778	8	19	8	1	167	18.277	8.29	101.5	106.2	103.6	94.1	93.9	100.8	1.07791	0.0470109
646302631	37.7622	5	36	3	1	143	15.55	10.86	89.7	95	83.6	104.4	118.9	108.4	0.808863	0.0177179
646309542	7.51295	5	6	5	1	772	83.649	5.4	102.6	105.1	97.7	101.8	90.9	102	1.03631	0.449833
646309271	28.7257	12	15	12	1	463	51.79	7.42	108.4	109.4	104.9	102.1	88.6	86.5	1.16414	0.0403873
646302879	30.1676	6	29	6	1	179	19.867	5.39	85.4	93.7	97.7	104	108.1	111.2	0.856171	0.020681
646303326	21.7262	6	19	6	1	336	35.148	6.77	124.7	102.8	115.9	87.3	84	85.3	1.33827	0.0108506
646307226	17.2285	8	13	8	1	534	59.435	5.74	89.4	98.9	96	106.7	104	105	0.900538	0.0230572
646312474	11.236	5	8	5	1	712	77.334	8.51	111.6	118.7	99.2	87.5	84.4	98.5	1.21857	0.0505987
646312083	6.92236	7	11	7	1	1069	116.869	5.86	104.1	100.3	96.4	101.1	105.8	92.4	1.00501	0.917081
[truncated: 2,660 more rows]
