# Supplementary material for: Comparative Proteomic Analysis of Pleurotus ostreatus Reveals Great Metabolic Differences in the Cap and Stipe Development and the Potential Role of Ca2+ in the Primordium Differentiation
Source: Int J Mol Sci. 2019 Dec 14;20(24):6317. doi: 10.3390/ijms20246317 (PMC6940972; doi:10.3390/ijms20246317)
Supplement: Supplementary file 1 [file ijms-20-06317-s001.zip › Supplementary Materials-to proofreading/Table S4.xlsx]

## Sheet: catalytic activity
accession	annotation	ratio of stipe/cap	p value
646307675	XP_001884394.1predicted protein	1.74348	0.00730501
646308687	KDQ29831.1glycoside hydrolase family 16 protein	0.268019	0.00349335
646306754	OSC97070.1GatB/YqeY domain-containing protein	1.52207	0.00597854
646305018	KYQ34755.1Benzoylformate decarboxylase	1.62352	0.00974703
646310992	KDQ32134.1glycoside hydrolase family 27 protein	0.381534	0.0201763
646310859	KZV65998.1GroES-like protein	0.386873	0.015676
646301803	KYQ33558.1Zinc-type alcohol dehydrogenase-like protein PB24D3.08c	1.76498	0.00989614
646306449	KDQ27594.1glycoside hydrolase family 76 protein	0.516684	0.00558879
646306219	KDQ27364.1glycoside hydrolase family 18 protein	0.665741	0.0387116
646310524	PBK76079.1carboxypeptidase S	0.625135	0.0305174
646307265	PBK76829.1putative zinc metalloprotease	0.554404	0.00218428
646310857	KDQ31999.1hypothetical protein PLEOSDRAFT_1111045	0.5	0.00295942
646304707	ESK89222.1 spo14	0.651073	0.0231073
646306916	XP_001880149.1predicted protein	1.64273	0.00438425
646303394	KYQ41613.1Trimethyllysine dioxygenase	0.649258	0.00256316
646304130	KZT19769.1NAD(P)-binding protein	1.58133	0.0390288
646310928	KYQ31782.1Psi-producing oxygenase A	0.335708	0.0120648
646304134	PBK59752.1FAD-binding domain-containing protein	1.63345	0.017567
646308354	OSD04664.1homoserine acetyltransferase	0.619703	0.015896
646312072	KYQ43280.1Kynurenine 3-monooxygenase	0.657277	0.0161278
646305085	CUH74627.1subtilisin-like peptidase	1.55343	0.0167008
646304209	XP_001885770.1predicted protein	0.510574	0.0269752
646307291	XP_001889707.1predicted protein	0.435063	0.00140443
646310511	KDQ31653.1glycoside hydrolase family 3 protein	0.586462	0.00681579
646302247	XP_007870172.1glycerol-3-phosphate 1-acyltransferase	0.519625	0.0115802
646311583	KYQ39273.1Hydroxymethylglutaryl-CoA lyase	0.642486	0.00332185
646302526	KDQ23675.1glycosyltransferase family 35 protein	0.540832	0.00713469
646310925	XP_007384312.1delta-sterol C-methyltransferase	1.53336	0.0093043
646310061	XP_007848021.1extracellular dioxygenase	2.2345	0.00229054
646303428	XP_001880765.1predicted protein	0.641587	0.00123614
646310867	KYQ37540.1putative sphingomyelin phosphodiesterase asm-3	1.53229	0.0197009
646310864	XP_001881010.1multidrug resistance-associated ABC transporter	0.535056	0.0044485
646307765	KYQ38748.1D-xylose 1-dehydrogenase (NADP(+)) 2	0.636041	0.000903667
646312369	KYQ43237.1NAD(P) transhydrogenase, mitochondrial	0.536885	0.000106983
646302033	XP_007854006.1calcineurin-like phosphoesterase	0.634605	0.0242891
646308376	XP_007767690.1retinal short-chain dehydrogenase reductase	0.626898	0.00048315
646308033	EAU84252.1 peptidase	0.647269	0.000412696
646305651	XP_007845781.1gly-x carboxypeptidase	0.578947	0.00035095
646308635	KDQ29779.1copper-amine-oxidase superfamily	0.369238	0.00261582
646305860	KDQ27006.1glycoside hydrolase family 13 protein	0.602831	0.0392721
646312448	KYQ39821.1Zinc-type alcohol dehydrogenase-like protein C16A3.02c	0.536885	0.00552601
158251744	YP_001504358.1cytochrome c oxidase subunit 1 (mitochondrion)	0.657917	0.00044047
646303432	PCH42624.1nicotinate phosphoribosyltransferase	1.55754	0.0494106
646303635	PBK88038.1cytochrome P450	0.396973	0.0300529
646301722	KDQ22873.1DyP-type peroxidase	0.599573	0.0107878
646307973	KYQ33617.1Aspartate--tRNA ligase, mitochondrial	0.583113	1.33121e-05
646310507	KLO10910.1FAD-binding domain-containing protein	0.590668	0.000334417
646310073	KYQ45887.1Inositol phosphosphingolipids phospholipase C	0.566319	0.00289486
646303123	KDQ24271.1carbohydrate esterase family 4 protein	2.01558	0.000244154
646304796	KYQ34766.14-coumarate--CoA ligase-like 7	0.472031	0.000747297
646304551	KYQ41958.1putative serine protease EDA2	0.608148	0.00333093
646309840	KDQ30983.1carbohydrate esterase family 1 protein	1.51847	0.00461195
646305265	EDR14453.1 agmatinase	0.298356	0.000534636
646303433	KDQ24581.1glycoside hydrolase family 79 protein	0.551992	0.0164338
646304087	KDQ25234.1polysaccharide lyase family 1 protein	0.375602	0.00175583
646310480	Q6Y5M5.1RecName: Full=Mitochondrial intermediate peptidase; Short=MIP; AltName: Full=Octapeptidyl aminopeptidase; Flags: Precursor	0.565762	0.0249263
646309247	KDQ30390.1glycoside hydrolase family 72 protein	0.578117	0.00650094
646306247	KYQ33152.1Lysosomal aspartic protease	0.551448	0.000185557
646306276	KYQ41230.1Lactoylglutathione lyase	1.57775	0.00260437
646309327	KDQ30470.1carbohydrate esterase family 4 protein	0.606856	0.0480281
646312850	KYQ39718.1Elongation factor 3	0.561687	0.0266451
18857701	CAD23442.1putative RAD1 protein	0.622228	0.0163091
646306310	KDQ27455.1cytochrome c peroxidase	0.524644	0.00163642
646307240	XP_007849224.1vacuolar protein	0.504136	0.0389068
646300927	BAP27863.1serine aminopeptidase	0.579363	0.0438643
646306861	KIJ19123.1mannose-1-phosphate guanylyltransferase	1.60417	0.00222672
646312761	XP_007301276.1FAD/NAD-P-binding domain-containing protein	0.439434	0.00179648
646307805	XP_001877126.1predicted protein	0.615944	0.00161593
646302341	XP_007853745.1zinc carboxypeptidase	0.631321	0.00263771
646301016	KYQ31923.1Cystathionine gamma-lyase	0.522843	0.00657458
646304562	KDQ25709.1glycoside hydrolase family 35 protein	0.652437	0.0389692
646301013	KYQ31919.12-keto-3-deoxy-L-rhamnonate aldolase	1.50773	0.00163062
646302859	KIL63993.1GMC oxidoreductase	1.537	0.00134499
270056445	CUA69353.1Extracellular metalloprotease SMAC_06893	2.06592	0.00495538
646309547	KYQ40421.1putative RNA-dependent RNA polymerase SHL2	0.653444	0.00312564
646306412	KDQ27557.1glycoside hydrolase family 92 protein	0.525553	0.000651962
646304176	KXN90138.1Cytochrome P450 4A4	2.09706	0.000699578
646305774	XP_001878706.1predicted protein	0.505646	0.00753794
646303180	KNZ73921.1O-methylsterigmatocystin oxidoreductase	0.32714	0.0196381
646308157	XP_001878422.1predicted protein	0.621622	0.0171229
646306268	OAX40913.1Creatinase aminopeptidase	0.633987	2.76556e-05
646307953	XP_001874727.1acetylornithine aminotransferase	0.550788	0.000214511
646311469	OSD00512.1chondroitin AC/alginate lyase	0.351351	0.000680541
646310797	KDQ31939.1glycoside hydrolase family 47 protein	0.468543	0.00144005
646303746	KDQ24894.1polyketide synthase	0.631493	0.00453305
646303034	KDQ24183.1putative aldo-keto reductase	2.41297	0.0020279
646310391	XP_001829415.1CMGC/CDK protein kinase	0.558442	0.00232263
646306941	PBK65801.1carbohydrate esterase family 9 protein	0.623377	0.000348564
646311431	XP_007856810.1Clavaminate synthase-like protein	1.69542	3.46135e-05
646301576	XP_001886453.1heterotrimeric G-protein alpha subunit, GPA3-like protein	0.573977	0.00375277
646301575	KDQ22726.1glycosyltransferase family 3 protein	0.659292	0.0220733
646306773	KZP34257.1palmitoyl-protein thioesterase	0.633987	0.00158635
646305542	KYQ34278.1Linoleate 10R-lipoxygenase	0.611171	0.0263855
646307637	KYQ36526.1putative epoxide hydrolase	0.588562	0.000113529
646307143	KDQ28288.1glycoside hydrolase family 28 protein	0.458678	0.0267792
646309778	SJL08622.1related to epoxide hydrolase	1.537	0.00590313
646311975	KDQ33116.1glycoside hydrolase family 5 protein	0.5625	0.00581599
646306793	KYQ43949.1Heavy metal tolerance protein	0.529442	0.002029
646303274	XP_007367894.1cytochrome P450	0.541624	0.0069878
646306316	KYQ40993.1Sphingosine-1-phosphate lyase	0.633097	0.000435157
646308161	XP_002475745.1candidate carbohydrate esterase protein from family CE9	0.472031	0.000693909
646310551	KYQ33927.1Cytochrome P450 4F12	1.97177	0.00710853
646306499	XP_007847041.1carboxypeptidase cpds	0.538462	0.0085807
646310224	XP_001873481.1predicted protein	0.607554	0.000772604
646301937	OAX37417.1bifunctional acetylglutamate kinase/N-acetyl-gamma-glutamyl-phosphate reductase	0.507665	2.80237e-05
646308090	KYQ42628.1putative trans-sulfuration enzyme	0.619433	0.0055683
646306709	XP_012179967.1predicted protein	0.534664	0.00148067
646313051	KZT65672.1C4-methyl sterol oxidase	1.58621	0.00694964
646305176	CAA06292.1 laccase	0.479655	0.00994075
646308097	XP_007364376.1NAD-aldehyde dehydrogenase	1.51088	0.000581689
646305690	KTB31094.1putative subtilisin-like protein	0.476976	0.0100204
646304789	GAW06168.1citrate lyase beta subunit	0.637729	0.00247173
646308565	KYQ43038.1Tripeptidyl-peptidase sed2	0.475535	0.0111214
646308401	KDQ29545.1glycoside hydrolase family 3 protein	1.53058	0.00617332
646310929	KYQ31782.1Psi-producing oxygenase A	0.363946	0.0114405
646301029	PBK94805.1kinase-like protein	0.458901	0.00837826
646309884	KYQ46146.1PI-PLC X domain-containing protein	0.383445	0.0160632
646304596	OAX42843.1chorismate mutase	1.58956	0.000454797
646303080	KYQ31782.1Psi-producing oxygenase A	0.517704	0.000385086
646301165	OCH93325.1amidase signature enzyme	0.555757	8.92107e-05
646305194	KYQ35391.1putative aminotransferase	0.583267	0.0183415
646306921	XP_007307828.1cytochrome P450	0.650798	0.000464922
646306481	PBK74300.1Aldo/keto reductase	0.628223	0.0247653
646303673	EUC65703.1GNAT family acetyltransferase, putative	1.70392	1.40447e-05
646305560	PBK72406.1alpha beta-hydrolase	0.570681	0.015627
646307939	KYQ33704.1Homoisocitrate dehydrogenase	0.593625	0.000828525
646310518	KDQ31660.1glycoside hydrolase family 30 protein	0.568217	0.00899054
646305501	KXN92417.1Leucine aminopeptidase 1	0.532312	0.0316276
646305032	KYQ34745.1Carboxypeptidase S1	0.638449	0.00680088
646311930	KYQ36289.1D-tyrosyl-tRNA(Tyr) deacylase	1.79413	0.00560886
646307207	XP_001876958.1predicted protein	1.80421	0.0094127
646311935	SJL12289.1related to Acylpyruvase FAHD1, mitochondrial	0.569038	6.38074e-05
646309207	XP_007847740.1sterol carrier protein 2	1.88462	0.000678498
646309206	KYQ41452.1Poly [ADP-ribose] polymerase 2	0.64989	0.00159246
646303259	KDQ24407.1glycoside hydrolase family 10 protein	0.447768	0.000392198
646306937	PBK74992.1carbohydrate esterase family 9 protein	0.594049	0.000738788
646312724	SJL04742.1related to Endothelin-converting enzyme 1	0.470228	0.000708196
646305428	XP_001874523.1predicted protein	2.15623	0.00194854
646309568	OJT03022.1Altered inheritance of mitochondria protein 6 -like protein	0.607717	0.00782023
646303879	XP_007849049.1cephalosporin esterase	0.641313	0.0109282
646302885	SJL17633.1related to Sterol-4-alpha-carboxylate 3-dehydrogenase, decarboxylating	0.557488	3.59174e-05
646306824	KYQ37511.1Protein AIM2	0.443696	1.49106e-05
646311722	KYQ32651.1Serine/threonine-protein kinase ppk4	0.639519	0.00607833
646304115	OAX35467.1PLP-dependent transferase	0.569038	0.00185238
646312003	OAL52280.1acyl-CoA dehydrogenase NM domain-like protein	0.608148	0.00339973
646302264	KYQ38430.1NADPH-dependent conjugated polyketone reductase C1	0.399347	0.000536885
646301035	KIM82116.1Glucooligosaccharide oxidase	0.411101	0.00590359
646310010	OCB85625.1acid protease	2.52941	0.0124876
646306516	XP_007361818.1UTP-glucose-1-phosphate uridylyltransferase	0.458901	0.000365568
646309620	KDQ30763.1polysaccharide lyase family 8 protein	0.46152	0.000121383
646306454	KYQ41143.1Gamma-glutamyltranspeptidase 1	0.539902	0.0041251
646305634	XP_007845781.1gly-x carboxypeptidase	0.40426	7.93813e-05
646310212	GAW09688.1cytochrome-b5 reductase	0.589669	2.33823e-05
646303303	XP_001880861.1predicted protein	0.630435	0.000572697
646302391	KDQ23541.1glycoside hydrolase family 16 protein	0.622499	0.00340713
646310601	KDQ31743.1glycosyltransferase family 20 protein	0.524911	0.0229259
646303781	PAV18709.1acetylornithine aminotransferase	1.72434	0.00063059
646312910	KYQ40519.13-phytase A	0.628223	0.000780684
646307695	KYQ35410.1Pyranose dehydrogenase 3	1.8342	0.0428381
646303656	XP_001836391.2fatty acid hydroxylase	1.81869	0.00409856
646302661	OCH88511.1sure-like protein	0.399021	0.00874555
646303386	AAK15758.1ras-like protein	0.628664	0.00276491
646307287	OBZ70072.1Fumarylacetoacetate hydrolase domain-containing protein 2	0.568479	0.000335754
646307286	XP_001889707.1predicted protein	0.467466	5.99404e-05
646308345	KDQ29489.1glycoside hydrolase family 13 protein	0.626457	0.0407957
646306852	XP_007847003.1rho small monomeric gtpase	0.566023	0.00322053
646311428	XP_001875674.1predicted protein	1.68817	0.00217944
646312792	KDQ33933.1glycoside hydrolase family 88 protein	0.43472	0.00207996
646308349	KYQ43108.1UPF0676 protein	0.623106	0.00179884
646311830	KDQ32971.1heme-thiolate peroxidase	0.631049	4.34806e-05
646310758	XP_007852150.1diamine n-acetyltransferase	1.52207	0.00637016

## Sheet: membrane part


























































































[truncated: 4 more columns]
