# Supplementary material for: Comparative Proteomic Analysis of Pleurotus ostreatus Reveals Great Metabolic Differences in the Cap and Stipe Development and the Potential Role of Ca2+ in the Primordium Differentiation
Source: Int J Mol Sci. 2019 Dec 14;20(24):6317. doi: 10.3390/ijms20246317 (PMC6940972; doi:10.3390/ijms20246317)
Supplement: Supplementary file 1 [file ijms-20-06317-s001.zip › Supplementary Materials-to proofreading/Table S5.xlsx]

## Sheet: Sheet1
interactive partner	annotation	score
WG66_18566	Phosphoglucomutase; Belongs to the phosphohexose mutase family (584 aa)	0.999
WG66_18856	Glucoamylase (579 aa)	0.988
WG66_16101	Uncharacterized protein; Sphingosine kinase (482 aa)	0.986
WG66_13754	Agc pka protein kinase (400 aa)	0.967
WG66_7494	Uncharacterized protein; Neutral ceramidase precursor (743 aa)	0.966
WG66_12017	Glycosyltransferase family 21 protein (456 aa)	0.965
WG66_17138	Neutral trehalase (772 aa)	0.964
WG66_17850	Putative alpha-amylase; Glucan -alpha-maltohexaosidase precursor (509 aa)	0.963
XP_007846070.1	Glycoside hydrolase family 13 protein (517 aa)	0.963
WG66_1855	Utp-glucose-1-phosphate uridylyltransferase (521 aa)	0.959
WG66_11842	Utp-glucose-1-phosphate uridylyltransferase (515 aa)	0.959
WG66_11839	Uncharacterized protein; Utp-glucose-1-phosphate uridylyltransferase (491 aa)	0.959
WG66_1677	Nuclear elongation and deformation protein 1 (1222 aa)	0.953
WG66_10651	Glycosyltransferase family 20 protein (541 aa)	0.953
WG66_19507	Glucose-6-phosphate isomerase; Belongs to the GPI family (552 aa)	0.947
WG66_16031	Glycosyltransferase family 20 protein (280 aa)	0.946
WG66_16029	Glycosyltransferase family 20 protein (971 aa)	0.946
WG66_4020	Mboat family protein; Belongs to the membrane-bound acyltransferase family (545 aa)	0.946
WG66_5679	Putative dihydroceramide delta-4-desaturase; Dihydroceramide delta -desaturase (386 aa)	0.944
WG66_9762	Putative Choline/ethanolaminephosphotransferase; Related to ept1-sn- -diacylglycerol ethanolamine-and cholinephosphotransferase; Belongs to the CDP-alcohol phosphatidyltransferase class-I family (417 aa)	0.942
