# Supplementary material for: Comparative Proteomic Analysis of Pleurotus ostreatus Reveals Great Metabolic Differences in the Cap and Stipe Development and the Potential Role of Ca2+ in the Primordium Differentiation
Source: Int J Mol Sci. 2019 Dec 14;20(24):6317. doi: 10.3390/ijms20246317 (PMC6940972; doi:10.3390/ijms20246317)
Supplement: Supplementary file 1 [file ijms-20-06317-s001.zip › Supplementary Materials-to proofreading/Table S6.xlsx]

## Sheet: Sheet1
primer name	sequence
646308345-F	GACAGTCGCCTCTTCAACTAC
646308345-R	CTGAACCCGTCGAATTGATACT
646305860-F	CATCCACTTTGCGGTCATTTG
646305860-R	TGCTGGTTGCTTGAGGTTAG
646301575-F	GGTACGCTGACGGAAGAAAT
646301575-R	ATCACCAACGGGAATGGATAC
646310867-F	CAGGTCATCCAACGCTACAA
646310867-R	GCGTTCTCTGCTGTTCTCTT
646310073-F	GCTTTATCAGGGCTTCCTCTAC
646310073-R	GACGACCTCGATATTCTTGACTG
646306316-F	CTAGCGGCGAGAAAGGTAAATA
646306316-R	CTTGGGAGCGAAACCATACT
646303386-F	CGCAACTCGTTTGAGGAAATC
646303386-R	CTCGTACTCCAAATCGCACTTA
646304707-F	GAACGACAGACCTTCAGTAGAC
646304707-R	GCGGGACTCTTCTCCATTAC
646301576-F	GTCCCACTTGAGCGTTACTT
646301576-R	GCTCTGTTTGCCTGCATAAAC
646310992-F	CCAACGAAACGCTGGAAATC
646310992-R	CTCGTCCAGTCAGGGTTTATTC
646310518-F	CCCGCTTGGATGAAAGATAGT
646310518-R	CGAATACCCTGAGCCTGAAAT
646312899-F	GGAAGTTTCCCGAAGGTTTGTA
646312899-R	CGACAATGCTGGAGGTTCTT
646309220-F	GCGTTTACAAGGTTTCCTCAATC
646309220-R	CAGTGAAGTAGACAGCGTCATC
646307640-F	CAAGCCACTCTTTCCCTAGAC
646307640-R	TCGTAACCACGTACACGAATG
646310511-F	TCTCTAGTCGACGTGCTCTAC
646310511-R	GGAAGCCCGACAAGCTATTAT
646303766-F	GGTTCAGTCTGCTTAGGATACAA
646303766-R	CTGGACACCCTTGAGTATCTTT
pep-F	TGATTCCAGAGGACAAGGACGCAA
pep-R	AAATCTTCCGCGATACGGGTCACT
